# Supplementary material for: A novel role of TRIM28 B box domain in L1 retrotransposition and ORF2p-mediated cDNA synthesis
Source: Nucleic Acids Res. 2023 Apr 18;51(9):4429–50. doi: 10.1093/nar/gkad247 (PMC10201437; doi:10.1093/nar/gkad247)
Supplement: gkad247_Supplemental_Files [file gkad247_supplemental_files.zip]

Archive with 9 entries (9 files):
- BB-ORF2p_BB-1-zsatck.mpeg
- Bromo-ORF2p_Bromo-1-zsatck002-high-resolution002.mpeg
- Final-Du et al Supplementary Figure.docx
- FL-ORF2p_FL-1-zsatck002-high-resolution003.mpeg
- NPBr-ORF2p_NPBr-1-zsatck002-high-resolution001.mpeg
- RBB-ORF2p_RBB-zsatck004.mpeg
- RBCCH-ORF2p_rbcch002-zsatck.mpeg
- supplementary table 1--DE_TPM_TRIM28.xlsx
- supplementary table 2--normalized gene expression.xlsx
