# Supplementary material for: A novel role of TRIM28 B box domain in L1 retrotransposition and ORF2p-mediated cDNA synthesis
Source: Nucleic Acids Res. 2023 Apr 18;51(9):4429–50. doi: 10.1093/nar/gkad247 (PMC10201437; doi:10.1093/nar/gkad247)
Supplement: gkad247_Supplemental_Files [file gkad247_supplemental_files.zip › supplementary table 1--DE_TPM_TRIM28.xlsx]

## Sheet: TPM
	Control-1	Control-2	Control-3	Control-4	TRIM28-WT-1	TRIM28-WT-2	TRIM28-WT-3	TRIM28-WT-4	TRIM28-3M-1	TRIM28-3M-2	TRIM28-3M-3	TRIM28-3M-4
BRCA2	2.58244	2.69449	2.23688	2.1759	1.8211	2.36545	1.58288	1.46858	2.55964	1.7841	2.52019	2.91433	genes highlighted in yellow are shown in Figure 5
FANCE	16.2495	15.1731	14.5249	16.0377	14.3623	14.7507	13.5909	13.8406	15.8445	17.1588	15.3552	14.7821	numerical values are TPMs
LIG1	32.3207	33.7884	30.6819	36.149	28.8235	27.5335	29.0773	28.9689	30.4975	35.5157	32.8717	30.6641
LIG3	31.8623	32.0273	31.7508	37.1766	27.0785	28.7056	25.3047	28.0612	34.6097	33.8132	31.0078	31.4044
XRCC1	38.1728	38.783	40.3404	41.2595	35.7993	34.0671	31.3397	33.5414	35.2272	40.5381	38.9189	36.1235
XRCC3	26.7408	25.1586	23.2529	22.5448	18.6173	20.1217	16.1446	23.1083	20.3447	24.4944	22.8028	21.6921
XRCC6	648.563	689.178	653.625	758.437	561.335	580.639	581.983	486.719	606.271	597.387	554.364	696.518
5S_rRNA	0	0	0	0	0	0	0	0	0	0	0	0.258423
A1BG	0.0417112	0.0339457	0.0731402	0.0703748	0.0529141	0.0877465	0.0496516	0.0678293	0.116424	0.169582	0.0853019	0.0342342
A1CF	0.0234992	0.0119351	0.0357405	0.0591916	0.0237402	0.0235726	0.0356583	0.0117112	0	0.0232307	0.00454814	0
A2M	1.07635	1.18836	0.808928	1.15802	0.705723	0.596896	0.937181	0.888606	0.775138	1.03625	1.17975	0.787808
A2ML1	0	0.0300131	0.0232378	0.0041468	0.0565772	0.00665126	0	0.0230485	0.0844892	0	0	0.00651764
A2MP1	0.235126	0.156756	0.167319	0.0857701	0.222934	0.18653	0.195483	0.166493	0.130765	0.194056	0.212698	0.158032
A3GALT2	1.25006	1.38414	1.0089	0.924429	1.22224	1.48231	1.20211	1.44918	1.6825	1.35128	1.19014	1.21562
A4GALT	5.50817	4.3517	5.10604	5.35683	6.4003	5.70951	6.65646	6.62832	6.09643	6.36512	6.37941	5.994
A4GNT	0	0	0	0	0.0136183	0	0	0.0134442	0	0	0.0132409	0
AAAS	64.0601	56.6067	56.6558	59.67	59.9821	62.893	57.8508	62.6376	67.7764	67.1644	66.7906	61.7326
AACS	14.7456	14.6163	16.1149	16.2131	14.652	14.7418	13.8804	15.5049	14.3599	16.1519	15.2428	15.1167
AACSP1	0.0801673	0.0406723	0.0560103	0.0403384	0.0755157	0.116114	0.0404692	0.0318553	0.122148	0.0272737	0.0551104	0.0991454
AADAC	0	0	0	0	0	0	0	0	0	0	0.0422505	0
AADACL2	0	0	0	0	0	0	0	0	0	0	0	0
AADACL3	0.00572674	0	0	0	0	0	0	0	0.00589496	0	0	0
AADACL4	0	0	0	0	0	0	0	0	0	0	0	0
AADACP1	0.707413	0.348467	0.315836	0.328247	0.130337	0.410465	0.261461	0.320792	0.276691	0.416001	0.316845	0.215724
AADAT	3.14216	3.64931	2.86788	2.59928	2.78754	2.43917	2.33958	2.71998	2.87284	2.20983	2.68386	2.44979
AAGAB	85.1656	91.948	91.2492	97.0998	83.8505	79.5677	80.3949	75.1577	80.2909	75.7775	80.5804	83.1665
AAK1	6.03862	5.30775	6.65688	5.98854	7.23807	7.59248	7.59116	7.52653	6.23632	7.37963	7.10877	6.94307
AAMDC	27.8621	31.1075	31.6323	29.2163	25.8197	32.3885	29.6535	29.6146	38.014	31.9019	28.0269	30.8849
AAMP	194.403	217.762	244.198	242.434	176.041	189.514	167.268	178.32	203.109	220.615	194.739	184.721
AANAT	0.0376997	0.170383	0.0815004	0.168936	0.173315	0.173393	0.0753198	0.0539435	0.170803	0.0730223	0.0264806	0.105897
AAR2	32.5978	32.5792	31.0558	32.4934	35.2596	34.2147	32.0895	36.4792	33.5775	34.1425	32.3844	32.4197
AARD	0.164286	0.0105818	0.0309585	0	0.0454617	0.0114323	0.0203647	0.0399797	0	0.0125099	0.0438774	0.0126201
AARS1	195.114	192.596	205.891	196.203	158.694	155.853	160.443	165.012	176.499	197.925	184.107	180.033
AARS1P1	0	0	0	0	0	0	0	0	0	0	0	0
AARS2	6.13717	5.83817	5.87555	5.95695	6.653	6.4528	6.15876	6.55383	6.82786	5.5678	6.02905	5.50646
AARSD1	53.7027	55.8506	54.7786	53.7857	49.1612	46.0124	42.9865	49.3013	55.6359	54.8747	49.9023	49.2854
AARSD1P1	0.220487	0.0443329	0.132688	0.17594	0.176817	0.219964	0.177552	0.284488	0.0859737	0.151337	0.0860423	0.214912
AASDH	2.29927	2.62144	2.51906	2.43235	3.11807	2.63727	2.405	2.04485	2.12913	2.09538	2.59086	2.16058
AASDHPPT	27.7268	30.3565	32.4795	26.765	25.0807	28.5287	28.2642	25.4975	24.4867	26.0609	27.8153	29.0741
AASS	1.82376	1.93199	1.72044	1.51456	1.74015	1.95022	1.73344	1.69069	1.7489	1.29239	1.80596	1.53539
AATF	76.7426	75.5431	79.9414	74.9594	61.052	64.4479	65.836	61.9917	64.6349	69.2329	69.9446	66.0057
AATK	0.177494	0.134751	0.150385	0.111379	0.13972	0.151313	0.0819241	0.0881112	0.172985	0.229663	0.193148	0.151597
ABAT	0.321145	0.205454	0.144112	0.186265	0.230092	0.174496	0.169756	0.108782	0.205581	0.22398	0.288605	0.263512
ABCA1	0.0771816	0.109814	0.0364925	0.0726622	0.111477	0.0381362	0.0447596	0.0766501	0.0297011	0.0428441	0.0714124	0.0452086
ABCA10	0.0404037	0.0536354	0.0464194	0.0852784	0.121674	0.0605213	0.0610594	0.0279299	0.0788249	0.0625269	0.0723367	0.0755717
ABCA11P	1.32476	1.7459	2.0866	1.74659	1.95508	1.96609	1.88557	1.92195	1.51763	1.556	1.96699	1.8202
ABCA12	0.0182151	0.0124446	0.0124276	0.00925564	0.0246992	0.0397749	0.0246733	0.03014	0.0268186	0.0241771	0.0183147	0.0119525
ABCA13	0.59521	0.729735	0.592505	0.710094	1.46596	0.795642	0.745127	0.613798	0.626721	0.430832	0.813605	0.541449
ABCA17P	0.638351	0.500543	0.557724	0.657239	0.542488	0.830887	1.04308	0.75844	0.705105	0.69783	0.660535	0.534508
ABCA2	20.5308	20.7701	16.4809	17.9271	20.9752	22.6871	18.634	21.664	21.6836	14.5035	18.2247	17.0386
ABCA3	14.8463	15.9144	16.1805	17.1026	17.8281	17.9634	14.6217	17.2118	13.208	13.9173	14.5268	12.8876
ABCA3P1	0	0	0	0	0	0	0	0	0	0	0	0
ABCA4	0.736155	0.290287	1.12553	0.597863	0.507871	0.482529	0.902631	0.709143	1.03588	0.884624	0.967364	0.553331
ABCA5	1.16933	1.31481	1.37703	1.7261	1.78472	1.0531	1.25467	1.62703	0.692914	1.10457	0.782895	1.34432
ABCA6	0.0103375	0.0105984	0.00529141	0.0282462	0.00525749	0.0208384	0.00787969	0.00517586	0.0152204	0.0051464	0.00255273	0.00764092
ABCA7	5.76307	6.35255	6.90475	6.45887	5.32049	5.04914	4.49307	6.03178	6.01308	5.44949	5.22583	4.63864
ABCA8	2.62489	2.12821	2.36861	2.43377	1.96269	2.12022	2.13905	1.49161	2.78724	1.08359	1.84626	1.7046
ABCA9	0.0527799	0.0351024	0.0794744	0.115848	0.095106	0.11628	0.0495778	0.102282	0.0283589	0.114877	0.0437115	0.0649112
ABCB1	0.0675505	0.00981854	0.0616546	0.00973711	0	0.0697684	0	0.00959422	0	0.00463969	0	0.00471931
ABCB10	7.91081	7.34099	7.53814	7.15929	8.29551	8.01843	7.92807	8.52032	8.65708	6.81307	7.21042	7.27384
ABCB10P1	0	0	0	0	0	0	0	0	0	0	0	0
ABCB10P3	0	0	0	0	0	0	0	0	0	0	0	0
ABCB10P4	0	0	0	0	0	0	0	0	0	0	0	0
ABCB11	0.00141306	0	0.00141912	0.0639251	0	0.0933378	0	0	0.119557	0.101794	0	0
ABCB4	0	0	0	0	0.00603528	0.00598488	0	0	0	0	0	0
ABCB5	0.0216328	0.0220175	0.0189201	0.0297232	0.0150215	0.0516294	0.0228429	0.0424681	0.00756959	0.0229839	0.0308722	0.0586001
ABCB6	12.3669	14.7765	13.3955	14.3305	13.7226	12.4806	12.9387	13.2148	13.7155	9.62353	11.3417	11.0313
ABCB7	25.8702	27.0558	26.4241	26.021	20.5803	24.1252	24.5006	26.2055	28.6711	25.9385	23.8264	23.9373
ABCB8	16.7006	18.0223	14.8619	16.3411	19.7279	18.461	16.6435	19.4304	20.2298	17.234	17.2599	16.6672
ABCB9	6.22506	6.04747	6.18835	6.35842	6.99903	6.00344	6.02421	5.84064	7.56008	6.4796	6.8424	6.34395
ABCC1	11.2089	11.7273	10.4085	11.2754	11.3153	9.62812	9.8366	10.048	7.55527	5.70098	6.62184	6.26828
ABCC10	2.37317	2.67699	1.98358	2.78434	2.57597	2.60199	2.1646	2.39058	1.78276	1.47041	1.74844	2.06795
ABCC11	0.0875772	0.0968625	0.136963	0.084614	0.0844719	0.115696	0.0762771	0.123241	0.0852725	0.119447	0.104204	0.110827
ABCC12	0	0	0	0	0.00550422	0	0	0	0	0	0	0
ABCC13	0	0	0.00546748	0	0	0	0.00832709	0	0	0	0	0
ABCC2	0.420617	0.761174	0.414633	0.403534	0.899321	0.694304	0.92418	0.726102	0.566508	0.447653	0.642592	0.558025
ABCC3	7.10787	8.21514	8.04397	9.14864	8.20434	8.88768	8.03526	7.79364	7.13255	6.7922	6.04974	6.40683
ABCC4	1.89531	1.15318	2.1877	0.913493	1.15659	1.70706	2.25589	1.1782	1.19722	1.65327	1.32621	1.13413
ABCC5	12.1803	12.1844	13.3937	12.2845	11.5471	11.5415	11.972	11.5333	10.7523	9.76433	10.3064	11.3961
ABCC6	2.23331	2.17954	2.06002	2.06743	2.03955	1.62679	2.08763	2.15609	2.03642	1.63128	1.77371	2.02586
ABCC6P1	0.65153	0.792675	0.826835	0.662965	0.476114	0.949984	0.966262	0.466243	0.987032	1.27151	1.08355	0.7282
ABCC6P2	1.4339	0.993377	1.18766	1.35411	1.20671	1.09601	1.12003	1.13067	1.19263	1.27452	1.30875	1.19109
ABCC8	2.74647	2.26351	2.58627	2.64099	2.57371	2.84238	2.38841	2.61082	2.27176	1.89545	1.72625	2.55665
ABCC9	0.944122	0.996316	1.0203	1.21284	0.945114	0.943577	1.06546	0.96816	0.944013	0.658069	0.905826	0.89702
ABCD1	14.305	13.4052	14.9953	14.4496	15.7769	15.4793	14.6191	16.6399	16.4886	16.3446	15.473	14.7088
ABCD1P2	0	0	0	0	0	0	0	0	0	0	0	0
ABCD1P3	0	0	0	0	0	0	0	0	0	0	0	0
ABCD1P4	0	0	0	0	0	0	0	0	0	0	0	0
ABCD1P5	0	0	0	0	0	0	0	0	0	0	0	0
ABCD2	0	0.00350842	0.00700712	0.0034792	0	0.00690187	0.0069574	0.00342543	0	0	0	0.00674069
ABCD3	21.5539	24.8954	22.5248	21.5409	20.9764	21.6598	23.5342	20.9799	24.1019	22.853	21.2501	24.3483
ABCD4	9.93886	10.8346	10.7466	11.2346	11.289	9.56342	11.2461	11.7793	12.9208	10.5624	9.56307	10.4105
ABCE1	35.4537	44.2564	38.8863	38.2565	32.5668	35.3791	33.8319	34.0076	28.1305	29.4194	31.4485	35.9106
ABCF1	66.5857	66.6425	68.2359	64.3068	58.7542	58.8979	59.221	60.1392	58.5917	68.9329	62.7969	58.2471
ABCF2	28.0002	25.4712	28.042	29.1853	27.953	30.3661	25.4543	30.789	26.9937	31.2402	29.2341	30.723
ABCF2-H2BK1	37.6507	38.8789	44.8737	35.9908	27.9625	31.1468	36.5376	29.4192	31.6628	26.7706	33.8126	27.8073
ABCF2P1	0.0127006	0	0	0	0	0	0	0	0	0	0	0
ABCF2P2	0	0	0	0	0	0	0	0	0	0	0	0
ABCF3	35.9355	34.5788	35.198	35.3084	30.7008	31.0616	31.0735	33.6377	35.6847	36.7774	34.7532	32.22
ABCG1	0.358553	0.409537	0.340075	0.289504	0.304411	0.243879	0.266544	0.438864	0.248841	0.319331	0.354149	0.258075
ABCG2	0.227863	0.241542	0.252522	0.154361	0.269586	0.124669	0.145429	0.477647	0.154916	0.0842092	0.226731	0.124845
ABCG4	0.0278693	0.0794657	0.017435	0.0788449	0.0346793	0.0343877	0.0231122	0.0810314	0.0908423	0.0781885	0.0525982	0.0789237
ABCG5	0.00737219	0	0.00750989	0.00916451	0.0224179	0.00911329	0.0149474	0	0	0	0.0217811	0
ABCG8	0.0300723	0.0396824	0.0399437	0.0156411	0.0239799	0.053874	0.0157695	0.0291955	0.0358183	0.00732496	0.00738603	0.0369272
ABHD1	1.34561	1.42576	1.08889	1.13186	1.72387	1.91166	1.46978	0.946076	1.89887	1.63416	1.83823	1.56035
ABHD10	27.4032	29.8606	28.9887	29.5403	29.9498	25.6506	28.3107	25.8861	29.1253	26.2953	28.8217	28.6394
ABHD11	16.8679	16.5012	14.9576	16.2484	17.0708	14.8038	15.0033	17.347	17.8996	17.6965	16.352	15.8457
ABHD11-AS1	0.250138	0.244609	0.292444	0.242836	0.245546	0.19666	0.149024	0.161867	0.289652	0.479763	0.191727	0.310287
ABHD12	22.9172	22.5427	23.8289	23.5891	26.3045	28.1516	23.1155	23.9539	24.5847	23.5236	24.5708	23.7111
ABHD12B	3.32428	1.84623	2.92175	2.61113	4.25361	2.42246	2.42211	2.94719	1.73524	1.00658	1.25221	2.1937
ABHD13	3.50692	3.43345	3.46979	3.12253	3.79724	3.88165	4.08491	3.6759	3.43307	2.55807	3.08324	3.22001
ABHD14A	49.1442	45.2937	44.0815	50.7679	54.0324	57.4228	48.8982	52.9009	56.4951	48.7031	51.1135	49.9508
ABHD14A-ACY1	1.46903	1.52157	1.17595	2.11112	1.83355	1.53888	1.61837	1.72513	1.95771	2.01838	1.43166	1.82122
ABHD14B	73.5023	65.1502	59.7999	63.934	70.7441	65.2884	67.5106	65.4806	73.335	78.5301	69.8915	73.1981
ABHD15	4.3077	4.51058	4.36849	4.90136	5.13429	4.59561	4.58891	4.93218	4.84346	3.956	4.48602	4.60172
ABHD16A	9.95216	9.83208	9.61984	10.469	12.6585	13.701	11.1842	13.9023	13.1823	7.71769	9.4413	9.05142
ABHD16B	0.89364	0.685897	1.03508	0.929351	1.08277	0.894138	0.718199	1.28405	0.824375	1.12454	1.00452	1.05143
ABHD17A	28.1999	24.104	23.2673	25.41	26.9177	26.4442	26.7744	27.1279	31.3962	30.9367	28.1849	28.9265
ABHD17AP1	0	0	0.030106	0	0	0.0301189	0	0.0299536	0.0883043	0	0	0.02947
ABHD17AP3	0	0	0	0	0	0.0231223	0	0	0	0	0	0
ABHD17AP4	0	0.0315562	0	0	0	0	0.0320883	0	0	0	0	0
ABHD17AP5	0	0	0	0	0	0	0	0	0	0	0	0
ABHD17AP6	0	0	0	0	0	0	0	0	0	0	0	0
ABHD17AP7	0	0	0	0	0	0	0	0	0	0	0	0
ABHD17AP8	0	0	0	0	0	0	0	0	0	0	0	0
ABHD17AP9	0	0	0	0	0	0	0	0	0	0	0	0
ABHD17B	15.4523	13.3227	15.1813	13.7787	13.935	13.812	14.4182	15.7368	13.9586	12.8676	14.0482	13.868
ABHD17C	14.2721	14.658	12.9946	16.2279	13.6197	14.9341	13.5409	13.7188	13.259	13.4283	12.4344	15.1998
ABHD18	4.57102	4.19162	4.69492	4.29947	4.01946	4.30657	4.59851	3.46499	4.17798	3.87176	3.89509	3.68122
ABHD2	9.69183	10.7281	8.72314	10.234	9.15716	9.00178	8.6144	11.7369	11.6845	5.88894	8.56127	9.13274
ABHD3	11.3541	11.0953	8.76344	10.7768	12.8834	11.5023	11.2348	12.8417	11.192	5.20875	9.11101	9.21814
ABHD4	22.9676	20.702	20.5321	21.789	20.5284	22.4618	20.9243	21.8686	26.3511	23.7106	24.1658	22.8453
ABHD5	24.6311	26.0263	23.2305	24.2886	22.6659	21.8683	22.689	22.2057	24.1493	23.1549	23.4979	23.6265
ABHD6	14.8037	13.8013	12.5881	14.5714	13.834	13.8154	13.621	13.9282	14.2536	12.5419	12.6053	12.5583
ABHD8	9.86781	9.47899	9.72536	10.5461	10.5421	11.2662	10.5587	11.631	12.1721	13.6143	11.9706	10.6275
ABI1	26.3909	27.3158	24.8494	26.7264	26.3573	25.2257	25.4341	23.0605	25.8317	23.9333	24.8643	25.924
ABI1P1	0	0	0	0	0	0	0	0	0	0	0	0
ABI2	109.368	114.552	95.1035	114.834	99.0097	106.201	93.9462	100.708	109.642	127.965	114.354	115.576
ABI3	0.0220817	0.0566996	0.0336099	0.032951	0.0334803	0.0727635	0.0706661	0.0472676	0.043223	0.0356211	0.0411461	0.0108226
ABI3BP	0.377762	0.194252	0.200364	0.323438	0.602317	0.404967	0.280455	0.378451	0.243291	0.249006	0.223529	0.388595
ABITRAM	25.9184	28.7342	26.8495	28.2954	24.3409	25.9834	28.4105	24.4427	22.5676	24.4849	23.991	26.2359
ABITRAMP1	0	0	0	0	0	0	0	0	0	0	0	0
ABL1	66.8603	62.1249	63.7017	65.693	64.4717	65.2646	62.6693	66.9937	66.0959	71.2088	67.9042	64.595
ABL2	10.1151	8.93553	9.63015	9.00735	10.0501	10.877	9.44452	10.6	9.90637	9.98917	9.91727	9.89295
ABLIM1	93.5569	87.0639	85.7037	86.8225	92.9911	93.8414	98.5785	89.4072	88.2558	85.3079	88.2324	93.5097
ABLIM2	3.23753	3.68818	3.5316	3.25012	4.29246	2.98759	3.44782	3.16009	2.95346	3.7896	3.51783	3.45192
ABLIM3	1.10367	1.05638	1.18243	1.22288	1.35913	1.3553	1.5255	1.31323	1.2945	1.49301	1.33257	1.14203
ABO	0.0503884	0.0806529	0.0481256	0.0409504	0.0750986	0.0881113	0.0784312	0.0638413	0.052715	0.0567964	0.029832	0.0429478
ABR	43.7148	41.7037	43.9292	42.9448	39.9707	43.9606	40.0021	41.2989	46.4542	45.5032	43.8674	41.6573
ABRA	0	0	0.00917582	0	0.00829749	0	0.0201689	0	0.00802493	0	0	0.0160818
ABRACL	36.3818	37.7034	38.4139	36.7037	34.1028	36.4321	34.1523	36.7442	32.621	32.5038	31.3258	34.3988
ABRAXAS1	7.03751	6.93515	7.27078	7.21996	6.02982	6.11211	6.92348	6.23008	5.77819	5.40803	6.26743	6.72717
ABRAXAS2	10.3932	10.2824	10.1136	10.372	10.2078	10.3743	10.642	9.87695	9.99438	9.53759	9.78537	9.95658
ABT1	14.0862	11.8021	11.9535	12.5895	12.8041	12.1517	12.2443	12.8195	12.8574	13.323	11.8494	12.175
ABT1P1	0	0	0	0	0	0	0	0	0	0	0	0
ABTB1	2.76027	2.29853	2.6749	2.29517	2.41268	2.72293	2.93431	2.70875	3.16444	3.09542	3.3212	2.86696
ABTB2	15.3518	13.9329	13.7552	14.1937	14.2479	14.3549	13.5849	14.0081	15.1649	16.4011	15.4612	14.5017
ACAA1	45.244	48.6316	51.9637	52.2446	42.773	43.7092	44.4718	44.6217	44.398	51.3761	48.9259	46.5398
ACAA2	66.2453	72.4128	73.0198	71.7007	65.1382	63.4281	65.877	61.5206	65.3857	64.4286	66.0806	66.1939
ACAA2P1	0	0	0.056318	0	0.0282208	0.0280865	0	0.0279635	0	0	0	0
ACACA	49.9088	52.0359	42.2929	52.6716	55.2456	52.0512	50.4934	53.3705	56.6893	49.4976	48.3003	50.5434
ACACB	6.00585	5.49321	5.74425	5.84018	6.09954	5.39242	5.34839	6.51145	6.8458	5.37613	6.35623	5.9094
ACAD10	5.37811	4.55297	5.44314	4.63338	5.78679	4.32708	5.15046	5.58038	4.30086	3.62522	4.19415	3.71711
ACAD11	6.56008	5.9721	7.19715	7.42433	5.22731	5.22991	6.1498	5.81192	5.3098	6.03044	6.43995	5.74815
ACAD8	7.35303	8.21309	8.00473	8.05813	6.95122	6.88565	6.51666	7.11712	7.18469	7.48269	6.78733	7.16639
ACAD9	58.1277	56.3708	57.5654	56.6299	49.1813	48.2652	45.7792	49.8168	48.9808	52.6915	49.9371	48.0126
ACADL	0.302522	0.372956	0.255501	0.481409	0.396549	0.24409	0.261618	0.241115	0.296392	0.280865	0.276832	0.277319
ACADM	92.2181	101.014	105.089	105.5	74.3041	83.3762	76.326	81.1091	76.1044	90.4637	84.282	84.1685
ACADS	3.09116	2.71532	2.81499	3.03317	2.71505	3.13633	2.44618	3.09234	3.59261	3.72336	2.99347	3.27902
ACADSB	5.05965	6.19967	5.85577	5.95511	4.96581	5.59663	6.01662	5.0223	4.54586	4.91909	5.13679	5.70968
ACADVL	164.655	160.776	152.913	159.441	147.406	146.779	139.616	150.01	158.662	168.013	158.882	157.989
ACAN	0.0104984	0.00826139	0	0	0.00533042	0	0	0	0	0.0052221	0	0.00516359
ACAP1	2.96067	2.53767	2.49141	1.39878	1.80274	2.54092	2.84853	2.42775	4.2	2.09095	3.15419	3.40449
ACAP2	9.97962	10.1313	10.1562	10.2951	10.7423	10.0879	11.8065	9.91839	8.46983	8.63097	9.37601	10.8049
ACAP3	16.5986	15.134	15.3961	16.7241	15.8168	15.7661	15.6227	16.5057	17.8948	17.7363	17.3738	17.4257
ACAT1	93.2368	99.0173	100.671	93.3932	78.4855	87.6753	89.804	89.0247	90.0922	73.0831	80.7895	80.9188
ACAT2	59.6124	69.5664	70.1416	67.7075	58.7158	60.1705	60.5839	56.5848	64.8663	62.3414	62.7359	62.7914
ACBD3	28.5328	28.9116	31.4635	27.3017	29.227	27.5282	30.8444	28.4038	26.0818	27.6815	29.0481	30.2321
ACBD4	13.2736	12.7623	13.2883	14.6491	13.8128	12.7636	11.9689	13.2756	14.3373	15.4383	14.6998	12.6423
ACBD5	15.7697	16.7081	17.3484	16.9078	15.2203	15.4204	15.8742	15.2789	16.2558	15.8878	16.7763	16.4732
ACBD6	41.0436	42.5594	45.1194	44.1485	40.0983	38.4147	41.1079	38.1003	38.0819	42.2948	41.7136	41.256
ACBD7	0.972481	0.983499	1.18374	0.869745	0.85812	1.05547	0.966581	0.918796	0.888574	0.926272	0.95637	0.901882
ACCS	2.41477	2.67888	2.41892	2.02957	2.69564	2.19117	1.76827	1.61393	3.05303	2.22546	2.23623	1.79857
ACCSL	0	0	0	0	0	0	0	0	0	0	0	0
ACD	24.1496	20.914	22.0621	21.0207	24.9097	23.3257	20.4649	24.5162	25.5746	32.5148	27.8527	27.661
ACE	0	0.00972641	0.0195811	0.038804	0.0673876	0.00959823	0.0313049	0.0220722	0.0229907	0.0330697	0.0154652	0
ACE2	0.0509407	0.0567486	0.063211	0.0218115	0.0694617	0.0286068	0.0595403	0.066861	0.0451235	0.0179424	0.167067	0.0584612
ACE3P	0	0	0	0	0	0	0	0	0	0	0	0
ACER1	0	0.0181713	0	0	0	0	0	0	0	0	0	0
ACER2	0.37165	0.556594	0.492724	0.479145	0.532481	0.746194	0.553893	0.597165	0.464895	0.408692	0.568272	0.526409
ACER2P1	0	0	0	0	0	0	0	0	0	0	0	0
ACER3	4.75166	4.59003	5.65385	4.65417	5.01897	5.17466	6.00549	4.43577	4.63597	4.77854	4.72346	3.58883
ACHE	0.00758214	0	0	0.0153417	0.00768421	0.0124306	0.0230573	0.0123523	0.0402884	0	0	0.0242852
ACIN1	82.2508	78.9307	78.924	80.8277	72.3045	72.8475	69.6458	71.3925	69.1126	79.719	69.9248	70.6308
ACKR1	0	0	0	0	0	0	0	0	0	0	0	0
ACKR2	0.208388	0.0263895	0.104479	0.162813	0.0530495	0.210685	0.162809	0.111697	0.165436	0.0955085	0.174013	0.0351113
ACKR3	16.8395	15.0425	14.3897	17.215	17.8856	16.5496	19.0298	16.908	13.2806	10.579	11.4242	10.2167
ACKR4	0.0740186	0.075143	0.0488936	0.0496897	0.0622871	0.0371134	0.0374287	0.0368795	0.0482723	0.0243797	0.0242211	0.072507
ACKR4P1	0	0	0.00227035	0	0	0	0	0	0	0	0	0
ACLY	229.01	219.43	227.328	222.451	208.885	207.005	202.836	209.822	214.713	235.232	220.64	212.458
ACMSD	0.310972	0.528949	0.430046	0.369277	0.407463	0.368916	0.503681	0.403864	0.336915	0.229163	0.436842	0.303514
ACNATP	0	0	0	0	0	0	0	0	0.0102753	0	0	0
ACO1	22.0351	22.3447	21.9881	21.983	21.0708	21.4377	21.6968	21.2663	22.22	22.3713	21.8378	21.2312
ACO2	71.6175	70.1709	73.4746	71.4749	74.0741	71.2791	73.9629	78.7852	73.7055	63.9618	68.7525	67.127
ACOD1	0	0	0	0	0.0112321	0	0.0112453	0.0221586	0	0	0	0
ACOT1	1.40901	1.42902	1.41398	1.68379	1.54712	1.50389	1.4674	1.41818	1.29563	1.86379	1.53684	1.72898
ACOT11	1.75886	1.85204	1.68676	1.80236	1.6619	1.76091	1.9077	1.87114	1.83623	1.98893	2.12874	1.87661
ACOT12	0	0	0	0	0	0	0	0	0	0	0	0.0460966
ACOT13	18.5976	20.8573	19.3856	21.7799	19.0701	18.9403	21.3257	17.5997	18.1962	16.0053	18.1289	20.0429
ACOT2	25.1364	23.1976	27.338	26.4204	24.121	22.7338	23.6079	23.6674	24.8674	28.2443	26.8604	25.6339
ACOT4	2.60412	2.8593	2.89392	2.89391	2.73321	2.43307	2.65752	3.08342	2.58795	2.91529	3.24871	3.00178
ACOT6	0.0272691	0.0272726	0	0	0.0816847	0.0271292	0	0.0270072	0	0	0	0
ACOT7	61.9336	58.9574	58.2281	62.7637	64.6637	66.9002	59.7255	66.4709	68.9756	71.0527	67.0973	67.6462
ACOT8	41.3778	42.4625	38.1378	41.7934	40.7503	42.8163	39.8889	43.6946	43.2822	45.8875	42.5115	42.2676
ACOT9	31.4063	37.2181	37.8274	37.0688	33.7188	33.1306	32.1151	33.5924	31.8732	35.4446	33.1604	31.2254
ACOX1	12.4448	11.1806	11.5959	12.575	12.3348	11.5707	11.2666	12.7203	12.1682	11.9424	12.5534	11.1132
ACOX2	0.0919098	0.0752002	0.0840582	0.20374	0.103692	0.0249087	0.0950464	0.176219	0.196508	0.120355	0.0432412	0.0675798
ACOX3	3.41803	3.77729	3.79203	3.60211	3.6895	4.5503	4.52922	3.42606	4.39862	4.04184	4.3764	3.78945
ACOXL	0.0822203	0.141127	0.214396	0.170552	0.14404	0.339039	0.107598	0.259071	0.197542	0.163666	0.114755	0.0840992
ACP1	203.913	197.307	194.722	182.351	184.234	181.897	195.741	182.695	188.867	189.921	199.557	189.506
ACP2	27.8063	28.7653	27.2703	27.981	33.076	31.6969	29.7312	31.3532	30.6961	19.8763	24.7238	24.2664
ACP3	0	0.00728271	0.0145424	0.0144455	0.0144692	0.0215284	0.0665551	0.00715351	0.00699404	0	0.0140579	0.0140182
ACP4	0.0187256	0.056665	0.0565422	0.0562155	0.0940904	0.131	0.0943966	0.0186109	0.0548279	0.0552286	0.0183075	0.182832
ACP5	0.0860109	0.101021	0.0076925	0	0.102398	0.224415	0.0611315	0	0.0595098	0.140019	0.0587419	0
ACP6	14.1041	15.4334	16.5095	15.3158	18.6257	16.4792	14.7062	14.3804	14.4824	16.2546	13.48	15.7212
ACP7	0.0282284	0.0326966	0.00892994	0.0142639	0.0157804	0.0341223	0.0297401	0.0226814	0.0287244	0.0080964	0.018198	0.0137771
ACR	0.112876	0.0278861	0	0	0.027845	0.0173639	0	0	0	0	0	0
ACRBP	0.664051	0.460794	0.439559	0.797193	1.00296	0.963073	0.613354	0.867534	0.606403	0.737852	0.540845	0.666301
ACRP1	0	0	0	0	0	0	0	0	0	0	0	0
ACRV1	0.0850652	0.31721	0.168148	0.0832379	0.178055	0.0420021	0.155377	0.12588	0.1133	0.227077	0.115874	0.101001
ACSBG1	0.390563	0.247556	0.257081	0.286748	0.227751	0.0731782	0.0821151	0.093741	0.151593	0.0965434	0.0888187	0.233806
ACSBG2	0.338375	0.157086	0.147998	0.147436	0.103798	0.3278	0.283879	0.249802	0.0966566	0.140474	0.182682	0.137364
ACSF2	5.36428	5.90227	5.77268	5.37377	6.18116	5.1264	6.37005	5.9833	5.59693	4.36036	4.77637	4.95794
ACSF3	12.7067	10.4156	12.722	11.2309	8.9071	9.14265	9.04129	10.6657	11.1739	11.6167	10.9743	10.3497
ACSL1	2.02546	2.08784	2.27179	2.3026	2.09455	2.12709	1.94284	2.12539	1.62926	1.82965	1.77846	1.89284
ACSL3	38.8267	46.1979	45.9255	46.3293	56.3352	52.7135	54.2294	48.7729	38.3654	20.4452	35.4866	35.2461
ACSL4	21.2718	18.8875	25.718	18.4049	19.7192	19.5191	18.6398	19.4366	20.9011	18.597	18.9873	18.0493
ACSL5	0.366109	0.24978	0.310055	0.321366	0.362088	0.312566	0.39559	0.396227	0.293276	0.17063	0.290346	0.325832
ACSL6	0.0188323	0.0132966	0.0122857	0.0129958	0.00623691	0.0226314	0.0331488	0.0318435	0.0186927	0.0265022	0.0219631	0.0415114
ACSM1	0	0	0	0.0130021	0	0	0	0	0	0	0	0
ACSM2A	0.0434439	0.653833	0.425709	0.494539	0.282079	0.409722	0.733781	0.658461	0.24438	0.236869	0.294228	0.669556
ACSM2B	0.665723	0.375994	0.390206	0.32357	0.654862	0.942749	0.710551	0.296875	0.882108	0.330074	0.383138	0.298406
ACSM3	0.942995	0.474123	0.879602	0.70549	0.448183	0.705722	0.727012	0.704388	0.489844	0.600189	0.297116	0.557177
ACSM4	0	0	0	0	0	0	0	0	0	0	0	0
ACSM5	0.104018	0.132714	0.188678	0.0697972	0.0337334	0.132189	0.24585	0.213702	0.139505	0.050977	0.134184	0.165766
ACSM5P1	0	0	0	0	0	0	0	0	0	0	0	0
ACSM6	0.056747	0.0381529	0.0380698	0.0378504	0	0.029056	0.0190692	0.0187983	0.0184602	0.0284705	0.0739642	0.00978506
ACSS1	0.0657875	0.120602	0.108403	0.098801	0.0598719	0.125325	0.0973853	0.0476951	0.104283	0.0890945	0.0574559	0.0801772
ACSS2	11.3238	9.86326	10.2818	10.7667	10.958	10.9806	10.5667	11.6782	12.1359	12.9193	13.0119	10.9315
ACSS3	0	0	0	0	0	0	0.00580863	0.0104308	0	0.005687	0.0742581	0
ACTA1	0	0.0473208	0.016695	0.023475	0.0236004	0.0469899	0	0.049388	0	0.0325956	0.0229723	0.0229563
ACTA2	71.8451	64.9001	64.3469	68.396	75.0172	74.8341	77.0747	76.6051	101.942	107.688	99.6753	96.4554
ACTB	4386.32	4023.32	4141.06	4047.94	4342.87	4574.69	4475.64	4539.54	4381.35	4762.43	4431.38	4237.98
ACTBL2	0	0	0	0	0.0163419	0.00810658	0	0.00805127	0	0	0	0
ACTBP1	0.0238162	0.0239011	0.0715302	0	0	0.0237376	0	0	0	0.0233201	0	0.0231929
ACTBP11	0	0	0.101341	0	0.0234936	0.070166	0	0.0232727	0	0.0306089	0	0.0457043
ACTBP12	0	0	0	0	0	0	0	0	0	0	0	0
ACTBP14	0	0	0	0	0	0.0244094	0.0246315	0	0	0	0	0
ACTBP15	0	0.02543	0.0275218	0.0252326	0	0	0.0255054	0	0.02471	0.0248199	0	0
ACTBP2	0	0	0.0471544	0	0	0.02347	0	0.0467086	0.0229388	0	0.0458969	0
ACTBP6	0	0	0	0	0	0	0.0246025	0	0	0	0	0
ACTBP7	0	0.0944269	0.02355	0.0702669	0	0.0468832	0.0473079	0.0233258	0.0229113	0	0	0
ACTBP8	0	0	0	0	0	0	0	0.0475148	0.0233359	0	0.0233423	0
ACTBP9	0	0.0242868	0	0.0240975	0.0484582	0.0241247	0.0243442	0.0480148	0	0.0236987	0	0
ACTC1	4.40916	4.02296	4.47771	4.21887	5.9115	6.03914	5.34708	5.27459	4.72448	5.2882	5.90839	5.73833
ACTE1P	0	0.0218347	0	0	0	0	0.105812	0	0	0.0106292	0	0
ACTG1	7672.51	5845.52	6186.37	6360.34	5733.45	6428.9	6149.47	6944.86	8481.68	7286.48	7095.41	6354.96
ACTG1P1	0.0233815	0.0469503	0.0468398	0	0	0.093241	0	0.046389	0.113913	0.0229028	0.113962	0.0911018
ACTG1P10	0.240659	0.232072	0.356003	0.147948	0.255077	0.193109	0.168905	0.372949	0.181733	0.191571	0.298997	0.116167
ACTG1P11	0	0.0117901	0	0.023396	0	0	0.0120017	0	0.0114426	0	0.0114472	0.0114389
ACTG1P12	0	0	0	0	0	0	0.0225784	0	0	0	0	0.0218632
ACTG1P13	0	0	0	0	0	0	0	0	0	0	0	0
ACTG1P14	0.164987	0	0.0236026	0.0938999	0.0708014	0.0469898	0.0711256	0.0233791	0.0459275	0.0615875	0.0982378	0.114781
ACTG1P15	0.0252849	0	0.0505499	0	0.0252846	0	0.0508236	0	0.0246199	0	0	0
ACTG1P16	0	0	0	0	0	0	0	0	0	0.0241744	0	0.0240488
ACTG1P17	0.298613	0.83852	0.355162	0.330969	0.230645	0.738313	0.0705817	0.489092	0.758928	0.582525	0.382541	0.301533
ACTG1P18	0	0	0	0	0	0	0	0	0	0.022549	0	0
ACTG1P19	0.0237339	0	0	0	0	0	0.0238704	0	0	0	0.0462585	0
ACTG1P2	0	0.0117901	0	0.023396	0	0	0.0120017	0	0.0114426	0	0.0114472	0.0114389
ACTG1P20	2.71691	2.0401	1.23455	2.02319	3.32051	1.35529	3.10292	2.08518	2.93531	2.00673	1.66946	1.49912
ACTG1P21	0.027415	0.0274145	0	0	0	0	0.0275245	0	0	0	0.0266545	0
ACTG1P22	0	0	0	0	0	0.0241247	0	0	0	0	0	0
ACTG1P23	0.0249468	0	0.0249456	0	0	0.0248493	0	0	0	0	0	0.0242799
ACTG1P24	0.0656243	0.0979098	0.0650862	0.064779	0.163138	0.065096	0.164289	0.162117	0.0318627	0.0638058	0.0317897	0.063615
ACTG1P25	0.21005	0.236575	0.183535	0.156496	0.110276	0.209085	0.190637	0.234134	0.153338	0.333582	0.281015	0.280912
ACTG1P3	0.118942	0.0238741	0	0	0	0.118552	0.0478505	0.0235936	0	0	0.0231824	0.0463327
ACTG1P4	0.0152516	0	0.0237399	0	0	0	0	0.0543197	0	0	0.00775842	0
ACTG1P9	0.0269155	0	0.0327493	0.00863382	0.00867998	0.0259218	0.0347446	0.0340382	0.00835089	0.0423779	0.0337387	0.00837583
ACTG2	2.16352	1.97818	2.3144	2.8066	2.92655	2.18251	2.3907	3.64412	4.19935	3.82767	4.40945	3.62348
ACTL11P	0.00553203	0	0	0.00560709	0	0	0.00561232	0	0.00542359	0.0109907	0	0
ACTL6A	192.865	163.062	170.386	172.064	140.337	148.573	153.381	154.442	150.535	164.051	161.789	141.61
ACTL6B	0	0	0	0	0	0	0	0	0	0	0	0
ACTL7A	0	0	0	0	0	0	0	0	0	0	0	0
ACTL7B	0	0	0	0	0	0	0	0	0	0	0.00947913	0
ACTL8	1.70519	1.5838	1.47654	2.06745	2.12837	2.01617	1.79579	1.64117	2.26146	1.77802	1.70105	1.63784
ACTL9	0.0205049	0	0	0.0204835	0.0205785	0	0	0.0203644	0.0199997	0.0402609	0	0
ACTN1	70.5636	67.0664	74.7232	68.2728	69.9732	69.9448	69.1785	68.9045	74.1725	74.2633	75.8383	71.462
ACTN2	0.139273	0.209155	0.0634512	0.275695	0.00903367	0.212136	0.178581	0.103133	0.225235	0.309453	0.23811	0.305676
ACTN3	0.0152602	0	0	0.007719	0	0	0	0	0	0	0.0150263	0.00749241
ACTN4	223.217	226.882	290.381	248.778	242.198	260.102	226.629	273.355	274.716	270.652	252.316	228.55
ACTN4P1	0	0	0	0	0	0	0	0	0	0	0.0167405	0
ACTN4P2	0	0	0	0	0.012623	0	0	0	0	0	0	0
ACTP1	0.144089	0	0	0	0	0.137642	0	0	0	0	0	0
ACTR10	34.8682	36.7595	33.6235	39.2127	33.2729	32.3887	32.6047	32.943	29.0126	33.9666	32.0269	33.3687
ACTR1A	53.6552	53.0496	53.0763	55.0625	55.0466	56.0476	53.2191	56.1316	53.9195	56.3377	54.2917	53.7177
ACTR1AP1	0.0234617	0	0	0	0	0	0	0	0	0	0	0
ACTR1B	25.6264	23.1294	23.6784	24.4808	24.4976	24.4388	23.5164	25.3062	27.049	30.1962	27.5683	26.2727
ACTR2	115.13	120.698	120.255	113.222	114.685	107.634	128.633	111.76	98.4701	99.2508	98.9173	110.077
ACTR3	221.125	213.535	212.402	210.652	196.634	204.12	205.985	202.929	200.602	224.922	211.634	204.575
ACTR3B	22.2955	21.7619	20.835	21.2256	20.1562	20.0415	20.2019	19.038	19.8939	21.4557	20.2643	21.2051
ACTR3BP1	0	0	0	0	0	0	0	0	0	0	0	0
ACTR3BP2	0	0	0	0	0	0	0	0	0	0	0	0
ACTR3BP3	0	0	0	0	0	0	0	0	0	0	0	0
ACTR3BP4	0	0	0	0	0	0	0	0	0	0	0	0
ACTR3BP5	0	0	0	0	0	0	0	0	0	0	0	0
ACTR3BP6	0	0	0	0	0	0	0	0	0	0	0	0
ACTR3BP7	0	0	0	0	0	0	0	0	0	0	0	0
ACTR3C	2.98589	4.39127	4.23052	4.28816	3.58047	4.29681	3.72884	4.44041	3.52806	2.77498	3.61103	3.50012
ACTR3P2	0	0	0	0	0	0	0.0205537	0	0	0	0	0
ACTR3P3	0	0	0	0	0	0	0	0	0	0	0	0
ACTR5	7.0646	7.59446	6.89664	7.27254	6.99117	6.50988	6.54609	6.83761	6.69388	7.808	7.28216	6.45427
ACTR6	26.7257	24.6937	23.435	24.2459	23.0778	22.763	23.8245	22.8335	19.8292	22.7228	22.5931	21.2657
ACTR6P1	0	0	0	0	0	0	0	0	0	0	0	0
ACTR8	18.972	20.6039	21.9658	21.8481	18.2946	18.651	19.5142	17.7837	18.4604	19.0826	18.6954	18.9221
ACTRT1	0	0	0	0	0	0	0	0	0	0	0	0
ACTRT1P1	0	0	0	0	0	0	0	0	0	0	0	0
ACTRT2	0	0	0	0	0	0	0	0	0	0	0	0
ACTRT3	1.75439	1.5921	1.67223	1.62632	1.3707	1.537	1.64467	1.67875	1.09864	1.68818	1.28649	1.67329
ACVR1	4.95156	5.9469	5.62024	5.44421	5.57217	5.93592	6.22308	5.67076	5.76741	3.9281	4.09207	5.02525
ACVR1B	7.81287	8.37894	6.45602	7.35664	7.92343	7.72292	7.61058	8.50222	7.43916	6.1898	6.62343	7.24013
ACVR1C	0	0.0135549	0.0270584	0.0201283	0	0.00236434	0.0071497	0.0200072	0.00230243	0	0.0160736	0.00230907
ACVR2A	1.23112	1.35182	1.58481	1.09613	1.73346	1.29782	1.58015	1.35677	1.50947	0.749307	1.23822	1.15057
ACVR2B	1.92865	1.93914	1.93511	1.71954	2.16356	2.46958	2.2123	2.49769	2.60822	1.90265	2.31707	2.10743
ACVRL1	0.0621151	0.133775	0.182087	0	0.0704816	0	0.19374	0.0184603	0.0596861	0.00526545	0.0600073	0
ACY1	34.476	36.7365	37.6752	37.5599	36.2699	41.4193	38.1849	39.5588	39.0136	50.2804	39.89	46.9049
ACY3	0.0301131	0.0788761	0	0.019563	0	0.0598267	0.0301941	0.038878	0.0292696	0	0.0382368	0
ACYP1	55.2468	48.705	40.4747	43.4398	41.5386	45.0157	46.4451	42.914	54.4316	52.1501	50.145	54.2984
ACYP2	8.1856	6.9871	6.20963	8.00978	7.72687	7.75268	7.49089	8.11648	9.40028	9.03459	7.87099	7.89763
ADA	6.57727	6.47432	6.91365	6.82924	6.35841	6.38311	6.3709	7.17808	7.28905	7.5916	7.90804	6.86801
ADA2	0	0.0236822	0.0593695	0.0113558	0.0506884	0.0172499	0	0.00795439	0.00759588	0.0120605	0.0139852	0.0119558
ADAD1	0.0123513	0.0375494	0	0	0.0249441	0	0	0.0123079	0	0.0244071	0	0
ADAD1P2	0	0	0	0	0	0	0	0	0	0	0	0
ADAD2	0	0	0.00910491	0.0090455	0.0181282	0.00899447	0	0	0.0362155	0.0609583	0.0610334	0
ADAL	14.6168	15.9431	17.0054	15.1427	13.799	14.0845	14.5394	13.2394	13.4565	13.7391	13.9041	13.8993
ADAM10	28.0624	28.712	24.3298	25.4405	31.4547	27.2321	32.2121	30.1251	23.8954	11.385	20.7985	20.0955
ADAM11	1.61845	1.40529	1.33831	1.94606	1.85167	1.25312	1.76024	1.49248	1.91741	1.30784	1.37106	1.18639
ADAM12	13.4471	13.9475	14.6614	13.2025	16.0944	17.0357	17.8152	16.5783	16.1319	12.6249	15.0862	14.4611
ADAM15	60.6675	58.3483	56.3668	60.4152	75.9814	73.2598	67.9934	75.3716	74.9129	53.1245	57.4053	58.1598
ADAM17	11.1376	8.34499	9.94657	7.59591	11.9517	10.1864	10.5343	8.74447	10.4095	6.8345	8.7126	8.21842
ADAM18	0	0	0	0	0	0.0695389	0	0.0696333	0.0685477	0	0	0
ADAM19	0.918258	0.839092	0.744187	0.730084	1.19342	1.14367	1.11663	1.05672	1.09669	0.672926	0.843178	0.884611
ADAM1A	0	0	0	0	0	0	0	0	0	0	0	0
ADAM1B	0.0821059	0.131064	0.071364	0.155598	0.108465	0.0117662	0.071195	0.0467648	0.0459129	0.0464212	0.0345618	0.0919477
ADAM2	0	0	0	0	0	0	0	0	0	0	0	0
ADAM20	0	0	0.0164135	0	0	0.0243102	0	0.00804811	0	0.00799358	0.0158728	0.00791495
ADAM20P1	0	0.0100606	0.0266171	0	0	0.0148199	0.0298842	0.041134	0.0193582	0.00978714	0.0194397	0
ADAM20P2	0	0	0	0	0	0	0	0	0	0	0	0
ADAM20P3	0	0	0	0	0	0	0	0	0	0	0	0
ADAM21	0.025564	0.0694736	0.0173398	0.0689041	0.112188	0.0941904	0.0777048	0.00850481	0.0667799	0.0168914	0.0419293	0.0418185
ADAM21P1	0	0.0115937	0	0	0	0	0.011544	0	0	0	0	0
ADAM22	3.9851	4.95207	4.25266	3.99582	5.60861	4.31009	4.89086	4.10192	3.90801	3.28127	4.56531	3.95271
ADAM23	1.55252	1.2379	1.34395	1.22071	1.91728	1.78053	1.99869	1.54293	1.69185	1.23298	1.40989	1.47296
ADAM24P	0	0	0	0	0	0	0	0	0	0	0	0
ADAM28	0.00602974	0.00308972	0.00617463	0.0153198	0.00306611	0.0030385	0.0214401	0.0180953	0.00591855	0.00600259	0.00297931	0
ADAM29	0.0101599	0	0	0	0	0	0	0	0	0	0.00998784	0
ADAM30	0	0	0	0	0	0	0	0	0	0	0	0
ADAM32	0.43886	0.635103	0.552407	0.639208	0.723897	0.645263	0.758722	0.636991	0.42545	0.537879	0.614552	0.492388
ADAM33	0.148715	0.157437	0.195332	0.193616	0.136261	0.153662	0.187467	0.115827	0.104778	0.13776	0.119101	0.158243
ADAM3A	0	0	0	0	0	0	0	0	0	0	0.0263695	0
ADAM3B	0	0	0	0	0	0	0	0	0	0	0	0
ADAM5	0	0	0	0	0	0	0	0	0	0	0	0
ADAM6	0	0	0	0	0	0	0	0	0	0	0	0
ADAM7	0	0	0	0	0	0	0	0	0	0	0	0
ADAM8	0.0217721	0.0518388	0.0476043	0.151143	0.155654	0.0476863	0.0865364	0.0541182	0.0398344	0.047056	0.0400373	0.0701269
ADAM9	24.1419	28.8254	26.666	26.7655	32.5235	31.0496	32.4021	32.9515	25.4494	16.6662	22.4211	22.845
ADAMDEC1	0	0	0	0	0	0	0	0	0	0	0	0
ADAMTS1	7.76828	7.0311	8.60507	7.58566	8.85877	7.9132	7.86242	7.69834	7.16832	6.30221	5.51501	7.47229
ADAMTS10	4.22932	4.75714	4.2409	4.19806	4.26267	4.36437	4.16051	3.97692	5.58927	4.00128	3.73733	3.1531
ADAMTS12	0	0	0	0.0024463	0.00244768	0.0024253	0.00244469	0.00240707	0	0	0	0.00236861
ADAMTS13	0.146613	0.102782	0.0748359	0.11061	0.222171	0.162647	0.174242	0.12469	0.177012	0.15548	0.193318	0.138536
ADAMTS14	0.0327436	0.0585657	0.0543942	0.0457076	0.0249561	0.0329282	0.0498722	0.0532031	0.0361444	0.0284962	0.0121185	0.0362386
ADAMTS15	0.249601	0.305943	0.262973	0.226588	0.230631	0.194304	0.265002	0.21935	0.200397	0.165549	0.16799	0.152559
ADAMTS16	0.18106	0.161321	0.138281	0.11969	1.12515	0.200377	0.125212	0.128869	0.144443	0.178495	0.145925	0.192221
ADAMTS17	0	0	0.00418655	0	0	0.0039401	0	0	0	0	0.00356978	0
ADAMTS18	0.0601234	0.0111273	0.0111118	0.0294259	0.0147254	0.0401355	0.0183904	0.00724359	0.00355393	0.0324309	0.0321769	0.0142539
ADAMTS19	0	0	0	0	0	0	0	0.0425707	0.0372424	0	0.0416434	0.0788142
ADAMTS2	0.0459525	0.0306033	0.025066	0.0411282	0.0462457	0.0471335	0.0242987	0.0517454	0.0458206	0.0339404	0	0.0224258
ADAMTS20	0.0167789	0.016537	0.00239038	0.00237399	0	0.0244539	0.0047503	0.0167511	0.0079458	0.0160814	0.00798325	0.00796172
ADAMTS3	1.11339	1.00589	1.21987	0.956845	1.0822	1.36507	1.18331	1.10215	0.984241	1.08426	0.858077	0.868023
ADAMTS4	0.0755594	0.167845	0.0486451	0.0725087	0.17212	0.0522676	0.0970805	0.0627618	0.105638	0.0476601	0.0576477	0.120383
ADAMTS5	0.239846	0.286569	0.290958	0.265229	0.305655	0.267639	0.307641	0.288925	0.292637	0.224981	0.227776	0.277432
ADAMTS6	3.86036	4.43151	4.05112	3.7581	3.98461	3.71574	4.39644	3.32996	3.7557	3.19055	3.34525	3.61498
ADAMTS7	0.20939	0.0773923	0.17983	0.161722	0.116352	0.0919152	0.163722	0.0872953	0.10538	0.162178	0.116889	0.119172
ADAMTS7P1	0	0	0	0	0	0	0	0	0	0	0	0
ADAMTS7P3	0	0.00604758	0	0	0.0060058	0.0059556	0	0.0118268	0.00580326	0	0.00583423	0
ADAMTS7P4	0.102044	0.0654653	0.22805	0	0.154957	0.00614117	0.0669826	0.132564	0	0	0	0
ADAMTS8	3.73523	3.95651	3.63075	3.87249	4.47317	4.63585	4.64359	4.3496	5.1837	3.37193	3.5406	3.51191
ADAMTS9	0	0.123808	0.0133153	0.180072	0.181803	0.0149399	0.0781221	0.0130284	0.00689115	0.229297	0.141551	0.178138
ADAMTSL1	2.77485	3.53493	2.21775	2.72894	2.62181	2.135	2.82676	2.57601	2.56701	1.44515	1.65236	1.94944
ADAMTSL2	0.0177095	0.006032	0.0164587	0.0108999	0.0119806	0.0162234	0.00598876	0.0152992	0.0115765	0.00586303	0.00581916	0.00528309
ADAMTSL3	0.500915	0.556463	0.672372	0.798637	0.413943	0.677701	0.600395	0.48788	0.492366	0.458905	0.478475	0.32042
ADAMTSL4	0.357033	0.259953	0.415122	0.336298	0.492247	0.487641	0.400157	0.397631	0.300354	0.516648	0.385534	0.468031
ADAMTSL5	6.8404	5.74078	5.3942	5.91523	7.13816	7.16994	7.04551	7.2406	7.65962	7.52194	6.78919	7.03799
ADAP1	4.32519	6.42481	5.19954	7.78943	6.75076	6.41381	6.74999	5.32125	7.7898	8.56767	6.1208	5.80948
ADAP2	17.1747	15.7694	18.361	17.1267	16.0776	16.922	16.3235	14.1568	18.2394	17.4223	18.4809	17.6611
ADAR	78.0249	73.1969	70.8557	77.7775	80.8222	74.5881	73.6627	76.3249	77.2718	75.4224	75.5319	78.3165
ADARB1	31.0828	31.4574	34.8805	32.1925	32.2168	33.0722	33.4964	33.0181	31.5264	31.3736	32.7824	29.7948
ADARB2	1.23733	1.11993	1.03701	0.978362	0.952934	0.995016	0.702736	0.923983	0.987445	0.944054	0.761802	0.82825
ADAT1	45.8626	49.9717	44.8831	46.9599	44.9708	47.4971	51.9294	42.04	47.9808	46.2448	48.6851	46.2672
ADAT2	7.15952	7.91416	6.89224	7.5568	6.8599	6.1751	7.43966	6.60431	6.02725	6.50192	6.42943	6.30154
ADAT3	4.10365	3.55117	3.272	3.68807	3.86983	3.94105	4.12868	4.13421	4.77585	5.101	4.49976	4.4732
ADCK1	5.62567	5.38423	5.72745	4.95881	5.87129	5.32056	5.19518	5.80289	5.19892	5.47258	5.22996	6.02982
ADCK2	7.48924	8.05734	8.4303	8.3064	9.34427	7.95226	8.07878	8.11101	9.60367	8.35549	8.57527	9.00273
ADCK5	2.04659	2.02832	1.99236	2.89309	2.06095	2.16319	2.25781	2.51611	2.55793	2.32378	2.70328	2.02256
ADCY1	0.303457	0.114633	0.210554	0.196031	0.0888935	0.110127	0.214979	0.229085	0.226571	0.244421	0.131438	0.24309
ADCY10	0.00434905	0.0628241	0.0181236	0.013242	0.24753	0.0627044	0.0496753	0.0535938	0.0439606	0.0437679	0.0524733	0.00420128
ADCY10P1	0.0899204	0.0766405	0.0856954	0.056658	0.040504	0.102013	0.0855734	0.129428	0.0813496	0.0551838	0.0940756	0.0616431
ADCY2	0.294108	0.192326	0.289644	0.251312	0.369647	0.349589	0.285727	0.359916	0.210569	0.34964	0.118916	0.189095
ADCY3	19.325	20.8095	19.1327	21.0318	20.5755	21.6529	20.8817	20.8439	22.8887	15.8488	20.6141	15.8635
ADCY4	0.0446021	0.00758411	0.0378601	0.0300869	0.037673	0.0523192	0.0695333	0.0222678	0.0280946	0.0442386	0.0366032	0.0438015
ADCY5	0.0772343	0.0845334	0.0675159	0.0660128	0.0269209	0.061579	0.0680619	0.092388	0.0605836	0.0813822	0.128203	0.0466493
ADCY6	5.11473	5.70419	4.73732	5.71837	4.95571	4.52273	4.83824	4.78633	4.67816	3.67222	4.20226	3.84045
ADCY7	6.95451	5.82355	5.97555	6.22554	9.33452	7.40973	6.39094	8.39296	6.93033	6.90486	6.35526	7.03919
ADCY8	0	0	0	0	0	0	0	0	0	0	0	0
ADCY9	10.0718	10.541	10.6042	11.0537	12.0513	11.9611	11.9644	12.6557	11.4651	8.27494	10.3301	10.4134
ADCYAP1	0	0	0	0	0	0	0	0	0	0	0	0
ADCYAP1R1	0	0	0	0	0	0	0	0	0	0	0	0
ADD1	35.1434	34.9244	34.6299	33.7515	30.9531	31.0711	31.8307	30.2358	31.6454	34.4363	32.5811	33.554
ADD2	0.0176081	0.0142752	0.0119772	0.00254317	0.016546	0.0747825	0	0.0606311	0.0791844	0.00582961	0.02676	0.118614
ADD3	18.3352	16.9323	19.7301	17.5959	10.8617	15.4681	14.3187	14.9107	15.8201	12.4307	13.1547	12.606
ADGB	0.0200068	0.0307631	0.00703058	0.0299504	0.0269983	0.0213475	0.0486298	0.0276997	0.0103055	0.020439	0.017646	0.0351505
ADGRA1	0	0	0	0	0	0	0	0	0	0	0.00634122	0
ADGRA2	3.1992	2.77124	2.97042	3.04196	3.70355	3.55501	3.5937	3.61499	3.73964	3.3679	3.08901	3.12837
ADGRA3	9.73397	10.6846	10.515	11.9177	11.6093	11.0306	12.3426	10.7348	10.0905	7.71786	8.42827	8.49928
ADGRA3P1	0.0199303	0.0204558	0	0.00674969	0.0270011	0.00669352	0.0067872	0	0.0326322	0.00663381	0.0131268	0.0130757
ADGRB1	0.0559363	0.00397946	0.04753	0.0473613	0.0957435	0	0.145219	0.0956519	0.148179	0.0935396	0.0934446	0.234223
ADGRB2	17.8857	14.9556	14.9164	16.8458	20.5154	19.6341	19.5362	20.344	21.1877	18.1232	18.4422	18.3054
ADGRB3	0.238552	0.33551	0.269491	0.274853	0.264223	0.290574	0.287099	0.235018	0.344834	0.201945	0.284725	0.189192
ADGRD1	7.2081	7.10691	7.06222	6.76706	9.55919	7.57846	7.18792	8.55878	8.80439	4.69469	6.43346	6.85829
ADGRD2	0.755799	0.842889	1.17558	0.33108	0.617747	0.783225	0.921144	0.673807	0.954533	0.767599	0.478945	0.544147
ADGRE1	0.0354253	0.00902254	0	0.00894866	0.0448342	0.0266934	0.0179436	0.0265138	0.0346984	0.0351015	0.00871366	0.0749901
ADGRE2	2.91852	2.6994	1.9661	2.143	3.40622	3.62785	2.85597	2.76439	3.04544	2.37689	2.46868	1.73501
ADGRE3	0	0	0	0	0	0	0	0	0	0	0	0
ADGRE4P	0	0	0	0.00813713	0	0	0	0.0080196	0	0	0	0
ADGRE5	28.2314	31.4179	29.8767	31.5831	25.9466	23.7402	24.9602	25.2274	19.5116	13.2876	15.7353	16.1077
ADGRF1	0.122169	0.093354	0.0393554	0.0712881	0.0365895	0.0439406	0.0479561	0.0274163	0.00782959	0.111938	0.043547	0.0432838
ADGRF2	0	0	0	0	0	0.00434781	0	0	0	0	0	0
ADGRF3	0.209651	0.0407117	0.54071	0.439785	0.45454	0.503093	0.496496	0.05664	0.169089	0.159779	0.136372	0.0198784
ADGRF4	0	0	0	0	0.00736368	0.0146086	0	0.00725375	0	0	0	0
ADGRF5	0	0.00387626	0	0	0.00384739	0	0	0.00378538	0	0.00376595	0.00373655	0
ADGRF5P1	0.590937	0.453948	0.440655	0.715819	0.519638	0.591988	0.667891	0.629158	0.790794	0.40008	0.511927	0.558051
ADGRF5P2	0	0	0	0	0	0	0	0	0	0	0	0
ADGRG1	65.8194	60.6661	50.9622	62.1526	66.1214	70.0054	61.8008	60.5074	71.5025	58.5105	60.1959	64.4712
ADGRG2	0.344461	0.306739	0.376652	0.270313	0.393645	0.434643	0.394279	0.392716	0.277872	0.28439	0.291735	0.277287
ADGRG3	0	0	0	0.0425086	0	0.0199388	0	0	0.0207624	0.0132048	0	0
ADGRG4	0	0	0	0	0	0	0	0	0	0	0	0.00231516
ADGRG5	0.0625736	0.0325166	0.0580935	0.0912302	0.0314669	0.354224	0.0511277	0.105805	0.0389461	0.133545	0.0775553	0.0900032
ADGRG6	1.72978	2.03896	1.47846	1.87223	2.0626	2.11045	2.39852	2.15626	1.41464	0.706304	1.41541	1.29099
ADGRG7	0	0	0	0	0	0	0	0	0	0	0	0
ADGRL1	7.64395	8.02555	6.47208	6.48163	8.14238	8.26153	7.34021	8.01781	8.1161	6.59996	6.4582	6.51347
ADGRL2	1.87327	1.94657	1.86178	2.06586	1.94912	1.97515	1.88014	1.9147	1.83467	1.34036	1.47057	1.52485
ADGRL3	0.00508472	0.0592228	0.0589787	0.00515691	0.010326	0	0.00464658	0.00915161	0.0149616	0.0136527	0.071914	0
ADGRL4	0.0818397	0.156037	0.310331	0.541803	0.551682	0.475465	0.240275	0.635771	0.625431	0.38384	0.385452	0.387253
ADGRV1	1.3752	0.680616	0.795926	0.959616	1.18628	0.961925	0.749628	1.32957	1.17435	0.581084	0.895336	1.02086
ADH1A	0	0.0747144	0	0	0	0	0	0	0	0	0	0
ADH1B	0.0168769	0	0.00550126	0.0116475	0.021867	0.0328839	0.0218919	0.0161445	0.0158436	0.00535043	0.00926911	0
ADH1C	0.0330768	0.0328913	0	0	0	0	0.0331294	0	0	0.0321624	0	0
ADH4	1.22837e-07	4.4924e-07	3.17742e-08	5.44089e-08	5.59982e-09	4.6453e-08	5.28899e-08	8.46512e-08	2.45138e-08	6.47432e-08	0	0.0379896
ADH5	200.584	188.389	190.815	188.511	171.69	168.313	172.922	178.498	196.209	188.509	189.449	169.902
ADH5P2	0	0	0	0	0	0	0	0	0	0	0	0
ADH5P3	0	0	0	0.0230858	0	0	0	0	0	0	0	0
ADH5P4	0.0239161	0	0	0	0	0	0	0	0	0	0	0
ADH5P5	6.98903	4.70668	4.33267	7.10769	6.16059	4.51717	5.70959	6.40891	4.93667	7.13385	6.7928	5.31789
ADH6	0.204836	0.0843351	0	0.106237	0	0.126722	0.154631	0.061592	0	0.073913	0.123661	0.192156
ADH7	0	0	0	0	0	0	0	0	0	1.45773e-09	0	0
ADHFE1	3.56057	4.34925	4.38434	4.0773	3.22593	3.91558	4.48829	4.32592	4.2869	3.22571	4.36112	4.23257
ADI1	46.4458	48.0403	57.2182	46.9931	47.4099	50.1858	50.6233	49.8592	48.2816	43.562	49.4756	48.59
ADI1P1	0	0	0	0	0	0	0	0	0	0	0	0
ADI1P2	0	0	0	0	0	0	0	0	0	0	0	0
ADI1P3	0	0	0	0	0	0	0	0	0	0	0	0
ADIG	0	0	0	0	0	0	0	0	0	0	0	0
ADIPOQ	0	0.00973957	0.00972793	0	0.00514094	0	0.00483076	0	0.00466613	0.00473333	0.0047247	0.0140497
ADIPOR1	128.247	126.065	119.779	125.029	120.959	118.547	118.737	122.021	129.19	141.085	131.607	130.475
ADIPOR1P1	0	0	0	0	0	0	0	0	0	0	0	0
ADIPOR1P2	0	0	0	0	0	0	0	0	0	0	0	0
ADIPOR2	44.6017	46.8905	44.7688	43.5924	53.1725	46.701	53.2563	48.7382	42.6519	32.861	38.548	36.9069
ADIRF	1.55234	0.924512	1.20268	1.37301	1.40214	1.26263	1.2442	1.63324	1.38154	1.1586	1.33162	1.90022
ADK	68.5613	72.5467	74.7684	71.3773	62.9855	63.7931	68.0726	64.2449	57.3384	63.9538	61.6787	66.3904
ADM	1.31229	1.2597	1.57622	1.25017	2.12451	2.35336	2.31469	2.91592	3.83503	1.21649	1.96932	1.557
ADM2	6.48074	6.19145	5.62797	6.87487	7.55561	7.67605	6.49165	7.10755	8.09903	6.99422	6.74514	7.09062
ADM5	0.699486	0.455146	0.46687	0.442325	0.653762	0.705721	0.515361	0.677294	0.533271	0.846754	0.632619	0.533177
ADNP	38.6028	40.6223	40.9385	40.929	39.2471	37.0534	40.873	39.6428	33.8036	37.6167	37.8442	38.5097
ADNP2	13.6371	13.7287	12.3573	13.3484	13.41	13.5989	13.73	13.3549	13.4303	13.1179	13.9211	13.5955
ADO	14.166	13.2748	12.3747	12.6912	14.1513	13.5995	14.5119	13.0118	13.0495	13.9048	12.8551	14.1423
ADORA1	0.268954	0.252718	0.199894	0.232121	0.300688	0.30001	0.238017	0.275008	0.403074	0.290607	0.298633	0.19546
ADORA2A	0.121652	0.058628	0.0605045	0.0852222	0.192114	0.198162	0.183188	0.192902	0.290239	0.288679	0.233799	0.163323
ADORA2B	6.56489	6.83165	6.16737	6.42424	7.87182	7.99353	7.80751	7.2406	8.55398	6.6372	6.82241	6.35454
ADORA2BP1	0	0	0	0	0	0	0	0	0	0	0	0
ADORA3	0	0	0.0396509	0	0	0	0	0	0	0	0	0
ADPGK	20.1796	22.721	21.4493	22.8817	21.9924	22.3878	20.5019	21.0477	17.8865	10.9611	14.5964	15.1279
ADPRH	0.0385978	0.0591283	0.106249	0.0390936	0.0130505	0.0388289	0.0991931	0.0366243	0.0539469	0.0638651	0.0540445	0.0179902
ADPRHL1	9.84962	9.99365	10.6532	10.3671	10.4137	8.71325	9.29819	8.8978	11.1991	10.6339	11.3701	10.1227
ADPRM	11.1648	10.8148	11.3752	12.1261	10.8911	11.0759	11.1281	10.5776	11.6507	11.1552	10.6964	11.0786
ADPRS	26.6866	24.8773	27.9177	27.0198	26.598	27.3256	25.9662	27.7948	30.4169	29.4955	27.1839	28.5781
ADRA1A	0.011174	0	0.0226291	0.0363944	0.0468073	0.047831	0.0876809	0.0111148	0	0.0827726	0.0357692	0.0109283
ADRA1B	1.96038	1.4276	1.86479	1.72365	1.48895	1.67417	1.5255	1.49163	1.99058	1.60074	1.89813	1.7463
ADRA1D	0	0.00844072	0	0.00837148	0.0167748	0	0	0.0165303	0	0	0	0
ADRA2A	8.17605	8.16882	7.80314	8.09535	8.04081	7.34154	7.65757	7.51819	8.75938	8.58702	8.01357	8.27805
ADRA2B	0	0.0067121	0.0201051	0.0133135	0.00666683	0	0.0133327	0	0	0.0195751	0	0.00645811
ADRA2C	6.01204	5.17457	5.47647	5.4872	4.89062	4.91183	5.33222	5.51584	6.76908	7.12	6.21468	5.77937
ADRB1	0.0947958	0.0482297	0.0481517	0.0717503	0.0399335	0.0316938	0.055923	0.0472153	0.0231702	0.0547151	0.0698428	0.0619132
ADRB2	1.25928	1.48293	1.37582	1.60735	1.62277	1.47366	1.48574	1.59166	1.51167	1.12262	1.19029	1.36989
ADRB3	0	0.0242291	0	0	0.017277	0	0.00770281	0.0230807	0	0	0	0.0119647
ADRM1	129.321	122.198	130.168	124.782	129.417	128.428	119.151	131.378	132.742	151.848	136.652	125.357
ADSL	223.532	216.29	222.879	216.143	215.679	210.613	216.912	214.921	252.68	218.931	226.006	214.131
ADSS1	16.5113	17.5854	18.2113	17.2285	15.3679	15.6171	14.6714	15.9415	17.3914	20.0471	18.0723	18.1605
ADSS2	53.0839	56.7585	53.9802	54.5132	48.95	48.4932	53.0136	46.3883	45.4494	48.5152	48.3323	51.6958
ADTRP	0.102269	0.310271	0.156986	0.133073	0.120475	0.313106	0.192893	0.0714264	0.152399	0.259469	0.100322	0.348131
AEBP1	0.0106785	0.0594424	0.0108398	0.0540775	0.0755779	0.0107181	0.0585186	0.035291	0.025979	0.0534797	0.0434936	0.0209387
AEBP2	54.1619	54.1407	55.9537	53.0361	48.3081	47.9566	51.8217	45.9419	50.1749	45.8976	49.8276	53.6473
AEN	32.6118	31.2692	30.7231	31.2497	32.0374	30.0166	29.3714	33.6492	32.5167	34.7847	31.1589	30.467
AFAP1	45.1591	44.293	45.7274	46.0363	44.5481	45.0434	42.9589	45.7859	46.166	46.7218	45.3921	46.0946
AFAP1L1	1.76356	1.56738	1.64305	1.57414	1.36798	1.55655	1.39983	1.43349	1.78068	2.3963	1.60187	1.77486
AFAP1L2	0.237495	0.354813	0.181143	0.164672	0.205048	0.190198	0.363662	0.22901	0.225003	0.225661	0.219827	0.211107
AFDN	5.77971	5.70826	5.98287	5.17293	4.63017	3.91382	4.83547	4.52607	4.88124	5.20029	4.9874	4.51231
AFF1	27.4194	22.811	24.3505	26.1863	25.1167	26.3128	25.2052	25.7733	23.7202	25.5386	24.3533	27.1885
AFF2	0.00511328	0	0	0	0.0052054	0.0331959	0.00562231	0	0.00167379	0.00289061	0.00168474	0.00503636
AFF3	0.390647	0.467567	0.461481	0.403231	0.512966	0.45253	0.504973	0.570828	0.442375	0.511765	0.679106	0.457456
AFF4	19.6652	18.3914	17.1528	17.5423	15.622	18.1209	20.8117	17.1313	17.0809	16.1616	18.81	18.9172
AFG1L	2.86401	3.7265	2.90563	3.66531	3.20698	2.81365	3.37864	2.47873	2.49448	4.10954	2.96617	2.9024
AFG3L1P	5.34744	4.45481	5.79322	5.2005	6.73382	6.00669	5.81881	5.36717	4.28881	4.84823	4.14728	4.55447
AFG3L2	61.7047	67.8194	65.0021	72.3482	56.7752	60.3374	59.0645	61.076	53.2084	62.3589	61.6654	55.5535
AFG3L2P1	0	0	0	0	0	0	0	0	0	0.013395	0	0
AFM	0	0	0	0	0	0	0	0	0	0	0	0
AFMID	69.8475	68.4314	73.4573	75.2511	65.0355	66.012	57.3973	65.4779	57.0555	82.6154	65.1119	70.3666
AFP	0	0	0.0422791	0	0	0	0.0462638	0.0423949	0	0.0447248	0.0535836	0.0415516
AFTPH	7.45065	8.63085	7.90246	8.21763	6.77579	7.60577	6.63399	7.67271	6.79746	7.42353	7.33857	7.25158
AGA	8.22483	6.8937	8.2334	7.02118	8.57369	7.39285	7.57956	7.31218	8.09089	4.26063	5.88696	5.78667
AGAP1	11.5002	9.94762	9.62051	10.9846	9.06166	10.4548	8.71014	9.37775	10.6813	12.6308	9.84178	10.6138
AGAP10P	0.0904482	0.097404	0.108644	0.16919	0.0679568	0.187747	0.148226	0.10882	0.0927102	0.0805289	0.144522	0.122734
AGAP11	0.0276607	0.0988138	0.0142822	0.0714873	0.112497	0.071532	0.0430595	0.0429213	0.0272736	0.111817	0.0833154	0.0137177
AGAP12P	0.173451	0.313258	0.142588	0.215759	0.201377	0.0781363	0.244426	0.285635	0.154325	0.102443	0.184648	0.230651
AGAP13P	0	0	0.0975905	0	0	0	0	0.113992	0	0	0	0
AGAP14P	0.0671217	0.0546712	0.0809802	0.0708493	0.0516519	0.20886	0.0638907	0.0306457	0.109948	0.0413952	0.0131898	0.0428214
AGAP2	5.4014	4.60508	4.90764	4.65406	5.13847	5.16278	4.78047	5.02051	5.8829	6.45186	5.4765	5.208
AGAP3	43.4985	38.0825	40.8714	40.5503	44.0824	42.2685	41.6361	44.1573	48.0215	49.088	44.7676	44.5659
AGAP4	0.764511	1.64932	1.96288	1.68694	1.10474	0.819331	1.74248	1.49251	1.00149	0.990196	1.10834	1.03324
AGAP5	1.00115	1.1548	0.938776	1.40607	1.02658	1.25651	0.930391	0.849342	0.954535	1.20044	0.852082	1.05312
AGAP6	3.64069	3.64476	3.35292	3.63345	3.22517	3.11828	3.13424	3.2036	2.84706	2.88128	3.09255	2.81728
AGAP7P	0.12627	0.132842	0.212307	0.185953	0.226097	0.158748	0.12655	0.151777	0.234941	0.259383	0.161688	0.214619
AGAP9	0.168978	0.164821	0.267681	0.306494	0.327066	0.295879	0.212422	0.231403	0.193695	0.264463	0.201013	0.25384
AGBL1	0.245939	0.201164	0.232631	0.146934	0.113966	0.168778	0.152287	0.125863	0.189693	0.193407	0.202164	0.191038
AGBL2	1.77044	1.1214	1.82412	1.66482	1.98158	2.17465	1.95029	2.26056	1.67939	1.68187	1.74097	1.54
AGBL3	1.51121	1.02461	1.53134	1.44694	1.54137	1.25128	1.20105	1.55948	0.644993	0.789974	1.03738	1.3349
AGBL4	0.00556417	0	0.00909987	0	0.0113319	0.00564155	0	0	0	0.0130872	0	0
AGBL5	56.1427	51.0006	50.6493	52.5194	58.6924	55.2005	52.7669	54.3884	58.4844	60.7041	61.2333	55.9915
AGER	1.3075	1.03983	1.19896	1.81053	1.33605	1.22714	1.38711	1.53419	1.51278	1.00045	0.83862	1.5892
AGFG1	53.2973	51.1065	51.2973	54.232	53.8436	54.3929	57.8054	53.6726	54.5447	56.8988	55.0078	55.8823
AGFG2	17.0391	14.315	13.6357	16.5193	19.0479	17.9486	15.244	17.4691	19.8179	20.8983	17.182	19.0115
AGGF1	11.6668	11.2628	12.3683	10.4776	10.751	11.0882	11.7074	11.5755	11.2125	11.52	11.3665	11.9406
AGGF1P1	0	0	0	0	0	0	0	0	0	0	0	0
AGGF1P10	0	0	0	0	0	0	0	0	0	0	0	0
AGGF1P2	0	0	0	0.0111498	0	0	0	0.0110257	0	0	0	0
AGGF1P3	0	0	0	0	0	0	0	0	0	0	0	0
AGGF1P4	0	0	0	0	0	0	0	0	0	0	0	0
AGGF1P5	0	0	0	0	0	0	0	0	0	0	0	0
AGGF1P6	0	0	0	0	0	0	0	0	0	0	0	0
AGGF1P7	0	0	0	0	0	0	0	0	0	0	0	0
AGGF1P8	0.027415	0.0548291	0.0820298	0.0544061	0.0273709	0.0272722	0.0550489	0	0	0.0267682	0.0266545	0.0266487
AGGF1P9	0	0	0	0	0	0	0	0	0	0	0	0
AGK	35.0278	35.5803	29.7625	25.9866	28.5701	26.1382	25.8459	25.405	25.4571	22.7004	21.5722	26.1933
AGKP1	0	0	0	0	0	0	0	0	0	0	0	0
AGKP2	0	0	0	0	0	0	0	0	0	0	0	0
AGL	4.7698	4.948	4.74659	4.85986	5.0543	4.90495	5.74711	4.67959	4.69568	4.34336	4.81736	4.99706
AGMAT	8.6964	8.37764	8.85963	9.09494	9.17315	9.52698	9.1839	10.1296	9.11209	9.55343	8.92737	9.04704
AGMO	0.0184507	0.0187933	0	0	0.0550559	0	0.0651098	0.0551303	0	0	0	0
AGO1	13.4262	12.1593	11.6685	11.6406	13.6293	13.0797	13.2405	13.2471	13.7941	12.8722	12.8573	12.9294
AGO2	34.5575	31.3787	29.6149	31.2783	32.507	33.8538	32.4008	35.8211	28.7108	32.8426	30.4706	32.2508
AGO3	13.0293	11.5756	12.8155	13.1992	12.0478	13.4132	12.6515	11.9045	13.2781	11.4289	12.4082	11.5854
AGO4	3.95124	2.53953	3.23495	2.61164	2.57027	2.76835	2.99967	2.35105	2.44834	3.16452	2.51276	3.20092
AGPAT1	67.0413	63.716	57.9451	64.8315	73.266	72.1207	67.9841	68.7805	74.353	75.3588	73.0483	78.0373
AGPAT2	49.255	47.5562	44.5833	51.1607	52.3753	50.4124	46.8792	50.8417	54.5017	56.9354	52.9258	51.9499
AGPAT3	33.5433	31.6961	30.5942	32.8287	32.3759	33.3849	32.1609	34.6201	36.1608	38.4017	35.5413	33.9088
AGPAT4	1.42006	1.26471	1.43051	1.33178	1.49745	1.35681	0.930653	1.58771	1.28217	0.709024	1.03422	0.886221
AGPAT5	15.2606	15.1098	17.8928	16.5786	15.934	16.9397	16.3092	16.1936	15.8763	12.7678	15.2002	15.6541
AGPAT5P1	0	0	0	0	0	0	0	0	0	0	0	0
AGPS	55.0973	58.8702	57.8915	54.835	49.8076	54.4167	53.3689	54.9967	49.4574	53.4126	56.0949	52.9947
AGR2	0.363599	0.300514	0.18468	0.393362	0.156845	0.343567	0.64477	0.249879	0.211274	0.121554	0.219211	0.28512
AGR3	0.141499	0.190479	0.414711	0.261442	0.309953	0.19956	0.201636	0.408643	0.266055	0.284123	0.125052	0.262198
AGRN	12.4094	13.9832	13.013	13.8062	11.2516	9.90582	10.5816	11.7856	7.60033	5.68969	6.44148	6.09772
AGRP	0.0400569	0	0	0.0392667	0.039617	0	0	0	0	0	0	0.038688
AGT	0.0904973	0.0409262	0.0919248	0.0507404	0.0712002	0.0504792	0.0407218	0.0100294	0.0590678	0.0199076	0.0691994	0.0591687
AGTPBP1	6.33385	6.92784	6.0248	5.96975	6.397	6.12712	6.87935	5.9228	5.73793	5.63875	6.34963	6.38308
AGTR1	0.131109	0.0481247	0.080042	0.0795656	0.095823	0.0624879	0.148267	0.0850733	0.134984	0.0312508	0.086117	0.0572685
AGTR2	0	0.00795034	0	0	0	0.0235093	0.00790123	0	0	0	0	0
AGTRAP	29.2718	25.2218	23.2596	26.848	39.7895	34.913	32.5503	33.5057	37.0041	28.7796	29.1839	28.5416
AGXT	0	0.0262534	0.00874571	0	0.0215372	0	0	0.0381168	0	0	0.00845973	0
AGXT2	0	0	0.0158166	0	0	0	0	0	0	0	0	0
AHCTF1	18.7779	20.2909	19.6639	19.6985	20.6741	19.4277	21.6683	19.3898	16.3118	16.7499	17.7767	18.3271
AHCTF1P1	0.030826	0.0363543	0.0235708	0.0196552	0.0356869	0.0465764	0.0357785	0.0190854	0.0266253	0.0233182	0.0228926	0.0311318
AHCY	312.787	313.765	327.199	335.182	316.11	303.453	301.051	312.867	313.572	350.879	321.604	328.204
AHCYL1	86.8853	90.4386	94.587	92.8366	86.4998	87.0591	89.6617	88.1828	93.0272	96.3261	91.9842	90.8723
AHCYL2	7.37693	8.06104	8.71471	8.32407	6.76898	7.77059	7.91604	6.93732	7.63146	7.61188	7.8461	7.36968
AHCYP2	0.0586967	0.0788761	0.0983773	0.078252	0.0392995	0.11727	0.197182	0.136073	0.13363	0.115335	0.0955921	0.0954755
AHCYP3	0	0	0	0	0	0	0	0	0	0	0	0
AHCYP4	0	0	0	0.0192921	0	0	0	0	0	0	0	0
AHCYP5	0	0	0	0	0	0	0	0	0.0202816	0	0	0
AHCYP7	0	0	0	0	0	0	0	0	0	0	0	0
AHCYP8	0	0	0	0	0	0	0	0	0	0	0	0
AHDC1	8.11487	6.22258	7.58638	6.84851	8.41311	8.3906	7.0066	7.87909	9.79871	9.19775	7.87319	7.96086
AHI1	13.361	13.3787	12.1661	11.9325	11.969	12.3677	11.9318	10.99	9.95269	11.3535	11.8834	12.4811
AHNAK	28.0448	30.7003	32.0848	30.7969	32.2758	28.2431	28.5968	30.5004	23.4354	19.4282	22.9044	21.5511
AHNAK2	6.75485	8.37418	8.18334	7.47398	7.12798	7.06398	6.96419	7.00077	6.04544	4.49393	5.34455	5.52936
AHR	13.2045	13.8802	13.6665	12.1656	14.3661	14.7989	16.6928	15.8006	12.0015	11.6967	12.1709	13.471
AHRR	28.7988	29.7522	31.3794	30.4911	34.1505	33.2426	34.5064	35.2062	33.6906	35.366	32.2041	35.1699
AHSA1	171.626	189.222	208.513	180.432	156.097	159.858	161.324	154.337	161.15	165.111	162.259	160.167
AHSA2P	4.70672	5.51601	5.13409	4.28933	2.90201	3.92447	3.39238	3.65157	2.77307	1.89073	2.46324	2.77629
AHSG	0	0	0	0	0	0.0315511	0	0	0	0	0	0
AHSP	0	0	0	0	0	0	0	0	0	0.125934	0	0
AICDA	0.0239931	0.00814414	0	0.0161663	0.0404593	0.00802846	0.0324	0.00797382	0.0156508	0.00791955	0.0157252	0.00786146
AIDA	63.6464	68.3604	65.9689	64.8054	64.4111	61.941	71.8723	63.1726	56.2549	61.4641	61.4987	69.597
AIDAP1	0	0	0.0344122	0	0	0	0	0	0	0	0.0320867	0
AIDAP2	0.0308498	0	0.0218893	0.0145006	0.0306929	0.0144111	0.0308993	0.059146	0.0140518	0	0.0298731	0.00703348
AIDAP3	0	0	0	0	0	0	0	0	0	0	0	0
AIF1	0	0	0	0	0	0	0	0	0	0	0	0
AIF1L	28.3862	26.2924	25.1574	26.6675	26.5816	25.6652	26.3911	25.298	26.3251	26.3205	26.2031	26.9379
AIFM1	48.1156	51.5698	51.8939	49.4006	47.3506	46.4493	45.0076	43.4868	46.6216	46.8825	45.8145	45.8677
AIFM1P1	0	0	0	0	0	0	0.0130459	0	0	0	0	0.0126361
AIFM2	21.1553	20.7788	21.2668	21.0848	20.753	19.8646	19.1818	20.1947	21.5911	23.085	21.855	20.5134
AIFM3	0.0191096	0.0835477	0.0915236	0.064392	0	0.0431801	0.00799819	0.119519	0.111615	0.0853795	0.00776923	0.0373089
AIG1	31.3885	29.8437	32.0796	32.8513	32.5148	30.3474	29.6885	30.4615	31.671	28.5215	28.6537	26.2807
AIG1P1	0	0	0	0	0	0	0	0	0	0	0	0
AIM2	0	0	0	0	0	0	0	0	0	0	0	0
AIMP1	27.462	28.0596	34.0988	27.6328	26.6884	30.2014	31.8324	28.2409	22.0875	23.4901	22.7243	25.2487
AIMP1P1	0	0	0	0	0	0	0	0	0	0	0	0
AIMP1P2	0	0	0	0	0	0	0	0	0	0	0	0
AIMP2	128.737	126.324	114.905	117.252	115.406	113.917	116.186	115.221	125.861	120.889	120.544	112.368
AIP	87.1115	89.0623	112.915	100.956	85.2569	93.3916	87.2625	97.9439	96.2944	113.073	100.032	90.4479
AIPL1	0.194436	0.190021	0.197939	0.122987	0.221641	0.179128	0.254482	0.323529	0.214305	0.208901	0.239263	0.222717
AIRE	0.0840352	0.0603428	0.0401388	0.0456006	0.041375	0.138487	0.0205302	0.0793332	0.0300793	0.0251321	0.0430871	0.0501391
AJAP1	0	0	0	0	0.00183143	0	0	0	0	0	0.00177547	0
AJM1	2.02289	1.79517	2.06092	2.1273	2.08946	1.94177	1.79148	2.18052	2.18357	2.68086	2.23005	2.00861
AJUBA	61.7363	59.7367	50.611	59.4894	66.7337	57.9548	61.1803	54.8511	67.5935	57.5336	58.4168	60.809
AK1	102.543	104.089	112.609	111.045	100.598	107.408	101.584	108.699	120.891	119.078	115.231	115.864
AK2	524.773	507.768	543.968	539.286	480.177	516.783	481.034	503.566	502.178	535.741	515.414	491.373
AK2P2	0	0	0	0	0	0	0	0	0.11985	0	0	0
AK3	52.8109	60.2918	61.5749	56.3336	51.5716	55.8007	54.7457	52.4031	46.4964	62.7126	53.8252	55.5171
AK3P2	0	0	0	0	0	0	0	0	0	0	0	0
AK3P3	0.149354	0.146087	0.24258	0.19337	0.195518	0.293594	0.247196	0.1954	0.240225	0.191009	0.143119	0.239189
AK3P4	0	0	0	0	0	0	0	0	0	0	0	0
AK3P5	0.0764786	0	0	0	0	0	0	0	0	0	0	0
AK4	32.7995	32.1349	34.2229	33.986	33.3776	29.6371	33.1569	34.4042	41.1982	42.5212	40.837	40.2188
AK4P1	11.5251	12.7766	14.6965	12.806	9.72834	12.6421	11.5057	9.65844	11.233	10.2187	13.0646	11.9464
AK4P2	0	0	0	0	0	0	0	0	0	0	0	0
AK4P3	0.479581	0.315101	0.321389	0.261184	0.26544	0.216034	0.166171	0.104905	0.214107	0.164777	0.207961	0.155325
AK4P4	0.052055	0.101618	0	0	0.051028	0	0.103264	0	0.10039	0	0	0
AK4P5	0	0	0	0	0	0	0	0	0	0	0	0
AK4P6	0	0	0	0	0	0	0	0	0	0	0	0
AK5	1.75123	2.73151	2.14791	1.96192	2.0141	1.74405	2.5181	1.36789	1.86845	3.13667	2.15404	1.61062
AK6	73.377	88.2852	88.4851	85.2833	78.3612	86.2361	82.996	71.2618	70.2334	73.7223	78.7782	81.5829
AK6P1	0	0	0	0	0	0	0	0	0	0.0837916	0	0
AK6P2	0	0	0	0	0.0885965	0	0	0	0	0	0	0
AK7	1.96526	1.61374	1.67087	1.51276	1.91683	1.34055	1.92967	1.82257	2.0479	2.56257	1.45028	2.26659
AK8	0.0472693	0.0579041	0.0571418	0.0681349	0.137347	0.0565174	0.0458932	0.0898462	0.12127	0.0334229	0.058024	0.0552067
AK9	2.24768	3.27751	3.62448	3.34528	2.58295	2.23398	2.79794	2.39696	2.10593	1.40434	2.71563	2.26547
AKAIN1	0	0	0	0	0	0	0	0	0	0	0	0.071587
AKAP1	13.9495	14.7248	14.5924	14.378	17.3881	15.7704	15.4157	16.2637	15.3893	9.40916	11.3307	12.0023
AKAP10	20.8011	22.4993	21.311	21.9366	18.9788	19.4452	18.8213	18.6356	18.889	19.2312	21.2472	19.7508
AKAP11	3.94412	4.12188	4.01649	3.96443	4.90732	4.86212	5.39909	4.91029	4.39733	3.29543	3.97117	3.98001
AKAP12	26.3142	28.7821	30.7956	27.6408	28.0063	29.0692	29.2823	28.4062	26.4198	23.6271	26.7427	26.064
AKAP13	8.63458	8.8618	9.05196	8.66989	8.53114	10.2656	10.204	9.55989	8.42562	8.11904	8.55752	8.67224
AKAP14	0	0	0	0	0.0375524	0	0.118405	0	0	0.112722	0	0
AKAP17A	12.8176	12.6213	13.8949	12.8763	14.2612	13.4553	13.244	14.2893	14.2062	13.849	13.3754	13.5679
AKAP17BP	0	0.00847126	0	0	0	0	0	0	0	0	0	0
AKAP3	0.187408	0.261831	0.0663955	0.135582	0.196405	0.0823054	0.33067	0.194697	0.0393288	0.154022	0.169928	0.256045
AKAP4	0	0	0	0	0	0	0	0	0	0	0	0
AKAP5	0.498581	0.6202	0.665874	0.590956	0.549543	0.596575	0.716243	0.644938	0.525784	0.493147	0.650801	0.763707
AKAP6	0.527471	0.271387	0.558194	0.638456	0.34193	0.337988	0.333729	0.237068	0.568021	0.227194	0.512286	0.690694
AKAP7	3.56615	2.9176	3.28635	3.08299	3.09258	3.28032	3.28472	2.61785	2.77116	2.80578	2.63716	2.80493
AKAP8	13.5392	13.6827	12.9669	14.1957	12.7124	12.1918	12.6945	11.6172	12.0857	13.6573	12.7158	12.2449
AKAP8L	25.3088	24.7642	26.6351	29.1722	20.6363	25.4917	21.1179	22.0798	21.3808	24.9896	23.2227	22.5145
AKAP8P1	0.0747658	0.0188546	0.0940686	0.0935248	0.0375685	0.112083	0.0565356	0.0557316	0.0182429	0.0367529	0.0913725	0.0365003
AKAP9	2.33865	3.13521	3.16153	2.57892	3.07872	3.16507	3.72198	2.82407	2.73334	1.97274	2.30945	2.53387
AKIP1	71.9444	72.5499	77.1492	68.2557	64.2407	66.674	63.7866	64.7449	76.6181	69.893	75.3142	67.8547
AKIRIN1	54.4605	58.4766	57.4423	53.1721	54.0973	52.8472	58.9291	53.5086	54.0861	50.1421	55.2156	52.6152
AKIRIN1P1	0	0	0	0	0	0	0	0	0	0	0	0
AKIRIN1P2	0	0	0	0	0	0	0	0	0	0	0	0
AKIRIN2	35.7379	37.4085	40.0805	37.6066	40.2328	41.2695	40.4466	40.4814	35.9237	38.769	37.2813	37.1194
AKIRIN2P1	0	0	0	0	0	0	0	0	0	0	0	0
AKNA	3.82873	2.14316	2.22385	3.13977	2.18593	2.04207	2.0971	2.22123	2.17474	2.10895	1.94136	1.86179
AKNAD1	0.324648	0.270716	0.366617	0.840291	0.40325	0.496342	0.639144	0.292238	0.454679	0.714711	0.42381	0.702886
AKR1A1	149.677	149.283	147.341	164.146	155.574	154.365	143.795	150.261	168.926	172.285	166.455	158.527
AKR1B1	271.085	264.091	245.979	262.792	273.125	257.622	265.773	265.979	283.38	300.075	281.072	287.136
AKR1B10	0.34538	0.449983	0.384016	0.308364	0.168616	0.344075	0.225359	0.415226	0.456081	0.384557	0.2687	0.159921
AKR1B10P1	0	0	0	0	0	0	0	0	0	0	0	0
AKR1B10P2	0	0	0	0	0	0.0301751	0	0	0	0	0	0
AKR1B15	0.397285	0.5386	0.418392	0.536238	0.488961	0.40184	0.296627	0.358401	0.245666	0.344892	0.350832	0.291744
AKR1B1P1	0.029129	0	0	0	0	0.0289509	0	0	0	0	0	0
AKR1B1P2	0	0	0	0	0	0	0	0	0	0	0	0
AKR1B1P3	0	0	0	0	0	0	0	0	0	0	0	0
AKR1B1P4	0	0	0	0	0	0	0	0.0302722	0	0	0	0
AKR1B1P5	0	0	0	0	0	0	0	0	0	0	0	0.029189
AKR1B1P6	0	0	0	0	0	0	0	0	0	0	0	0
AKR1B1P7	0	0	0	0	0	0	0	0	0	0	0	0
AKR1B1P8	0	0	0	0	0	0	0.0300635	0	0	0	0	0
AKR1C1	2.33124	3.07258	2.57734	2.59185	1.69178	2.196	2.06434	2.33099	1.54215	2.00211	1.08666	1.7634
AKR1C2	3.2262	3.15674	3.5277	3.20681	2.14233	2.6434	2.29868	2.12396	2.06467	1.81396	2.06614	2.01883
AKR1C3	8.04837	8.82663	9.12125	9.26687	9.50436	9.64603	10.2803	9.89481	8.42646	9.22394	9.51993	8.79597
AKR1C4	0	0	0	0	0	0	0	0	0	0	0	0
AKR1C5P	0	0	0	0	0	0	0	0	0	0	0	0
AKR1C6P	0	0	0	0	0	0	0	0	0	0	0	0
AKR1C7P	0.159466	0.286703	0.0949859	0.383268	0.240577	0.341155	0.0585627	0.355469	0.278821	0.339631	0.225835	0.242251
AKR1C8	0	0	0.0107843	0	0	0	0	0.025982	0	0	0	0
AKR1D1	0.0842756	0.106314	0.0525221	0.0527177	0.042434	0.125887	0.105371	0.0368787	0.0816737	0.0716642	0.113641	0.0412001
AKR1D1P1	0	0	0	0	0	0	0	0	0	0	0	0
AKR1E2	0.0732497	0.13902	0.112316	0.0812823	0.0929838	0.183005	0.0939868	0.185788	0.082146	0.0753916	0.070656	0.161049
AKR7A2	75.7865	71.7402	78.7642	79.3386	78.0981	80.0622	74.5981	80.6403	85.4605	89.9182	81.8637	81.631
AKR7A2P1	0	0	0	0.0305877	0	0.0307125	0.0310019	0.0917637	0	0	0	0.0300126
AKR7A2P2	0	0	0	0	0	0	0	0	0	0	0	0
AKR7A3	0.116816	0.142516	0.0615643	0.113095	0.184401	0.183161	0.127892	0.121683	0.178756	0.180424	0.11032	0.110107
AKR7L	0.264024	0.168457	0.102577	0.0954092	0.263545	0.123496	0.18937	0.269804	0.275952	0.24594	0.290594	0.309373
AKT1	85.0028	83.461	94.703	90.8939	80.2137	83.8708	75.9067	85.4952	89.0958	91.2304	87.2905	83.9691
AKT1S1	67.1079	63.2977	60.1241	64.4315	72.2598	67.8198	68.8374	67.4219	74.8122	79.1337	74.5749	71.859
AKT2	96.8458	88.1267	96.385	89.4352	86.6298	88.7638	84.4403	85.8056	91.4808	96.0684	99.257	91.9075
AKT3	7.10941	5.74885	6.01514	6.45682	5.56936	6.89491	7.05084	5.35858	4.95467	5.65651	5.12852	6.5644
AKTIP	10.0279	9.49178	9.88471	10.1269	10.7895	9.05501	10.0221	10.4867	11.6896	12.1061	9.81109	9.84569
ALAD	13.1292	14.1887	13.1208	13.1629	12.8178	13.2896	12.4322	13.3314	14.0938	14.3221	13.3425	13.3642
ALAS1	53.218	53.2715	50.6108	52.0426	50.7114	49.8376	47.1956	49.4591	49.4358	54.0723	50.7474	48.9037
ALAS2	0.0911205	0.0134769	0	0	0.0289242	0	0	0.0574126	0.0596861	0.0282856	0	0.0860352
ALB	0	0	0	0	0	0	0	0	0	0	0	0
ALCAM	3.26733	3.00848	3.52464	3.00102	4.1015	3.35128	3.58389	3.45493	2.80665	1.36596	2.5131	1.98624
ALDH16A1	9.01961	8.7534	8.5032	10.9975	8.76698	9.09751	8.19838	9.1181	8.69991	10.25	10.3608	9.82479
ALDH18A1	31.5888	32.7759	33.6593	31.7421	38.0986	36.243	37.4695	37.5726	36.4396	26.058	30.6055	29.716
ALDH1A1	0	0.0112352	0	0	0.0366951	0.0366394	0	0	0.0719028	0	0	0
ALDH1A2	105.384	105.67	103.518	109.076	91.1066	98.574	95.5949	97.0758	103.13	97.9281	98.9952	92.5417
ALDH1A3	5.05994	5.74494	4.47788	5.27388	5.62564	4.40856	4.44281	4.97457	5.37671	5.93799	5.61215	5.70692
ALDH1B1	60.0542	56.8243	55.6853	57.9851	54.1758	55.5231	54.6947	53.6728	55.8157	58.7734	53.8956	57.0081
ALDH1L1	0.235339	0.179877	0.100681	0.138805	0.19534	0.11057	0.111142	0.19196	0.299542	0.359958	0.189851	0.180464
ALDH1L2	5.58833	5.92244	5.33193	5.77274	5.13268	5.6048	5.3845	4.80781	4.90932	4.32189	5.24394	4.97369
ALDH2	30.7576	31.9405	31.5775	33.1207	27.4135	29.1709	27.0864	29.8023	30.9593	34.4933	31.8959	30.1326
ALDH3A1	78.5868	71.1242	71.6346	75.685	81.9541	81.5369	77.4353	79.2069	91.4695	97.0685	89.2122	89.3043
ALDH3A2	92.0612	96.8887	96.0608	98.5143	81.6351	88.6385	88.4615	86.8485	74.3824	92.3677	82.2459	87.6713
ALDH3B1	138.308	124.508	122.924	129.745	133.033	132.011	124.421	135.641	145.458	158.708	143.25	141.192
ALDH3B2	0.139083	0.0200187	0.0493042	0.0490159	0.0492211	0.107124	0.0894323	0.039476	0.0387783	0.0676869	0.0388222	0.028417
ALDH4A1	13.997	12.7476	13.6113	13.9032	13.7887	14.1388	12.5599	14.3384	16.9893	14.9235	14.4815	14.0292
ALDH5A1	6.11453	6.06824	5.65714	5.97882	6.14804	5.8142	6.36361	5.68162	5.52077	6.45689	5.8584	5.79502
ALDH6A1	14.7688	13.2177	12.203	13.6947	13.0275	13.4641	13.1486	13.2253	13.5115	13.0069	12.9127	13.1864
ALDH7A1	104.604	114.295	114.963	110.702	95.2686	89.9299	93.127	87.9351	90.632	104.384	96.4752	98.9636
ALDH7A1P1	0	0.0162019	0.0161685	0.0160775	0.0161439	0	0	0	0.0156538	0.0157907	0	0.0156654
ALDH7A1P2	0	0	0	0	0	0	0	0	0	0	0	0
ALDH7A1P3	0	0	0	0	0	0	0	0	0	0	0	0
ALDH7A1P4	0	0	0	0	0	0	0	0	0	0	0	0
ALDH8A1	0.0741812	0.0640303	0.199638	0.122032	0.119039	0.288242	0.208791	0.0295379	0.0638309	0.0647665	0.0744086	0.149618
ALDH9A1	51.4573	53.1608	53.1825	46.7137	46.3365	44.8908	47.5501	44.9767	45.5793	47.7775	47.5394	46.952
ALDOA	1928.76	1690.03	1870.26	1848.75	1685.49	1916.65	1642.39	1867.33	2304.9	2031.48	1974.58	1920.1
ALDOAP1	0	0	0.0248279	0	0.0248338	0	0	0	0.0241761	0	0	0
ALDOAP2	0	0	0	0	0	0.0247903	0.0250163	0	0	0.0243473	0	0
ALDOB	0.0413881	0.0767598	0.567222	0.00578638	0.0336037	0.026119	0.0263425	0.0819768	0.0746886	0.121739	0.0765441	0.073403
ALDOC	22.8598	19.3907	19.1569	21.7306	18.5751	19.9155	18.4565	20.3896	29.2091	33.8563	28.6769	27.7726
ALG1	13.9151	15.9255	14.3378	16.7096	17.2159	16.7374	15.2437	16.5352	15.1082	8.84993	11.7312	10.8509
ALG10	4.58098	3.25727	2.67856	4.28457	4.96826	3.97752	3.42754	4.04172	3.51649	2.92595	3.43745	3.19507
ALG10B	2.50539	2.57872	2.89331	1.6401	2.75805	2.82547	3.62532	3.01988	2.66431	1.62424	2.52952	2.56327
ALG11	7.49287	7.45957	6.43028	5.42017	6.82857	7.02781	7.48937	6.73879	6.57126	5.51823	5.66551	6.41238
ALG12	16.6511	17.9879	14.7349	16.8296	18.3763	15.2173	14.3932	14.3786	21.8607	17.6135	15.3288	17.4875
ALG13	54.8537	56.6442	57.6957	59.7588	48.5185	50.094	46.6236	51.7887	48.8851	51.6056	51.9316	53.2369
ALG14	4.44899	6.03649	5.44507	4.07632	6.24662	5.2288	4.48673	4.53387	5.65957	6.22076	4.10947	6.93351
ALG1L	0.0987052	0.0492657	0.0487581	0.0785937	0.100622	0.0966222	0.0512627	0.138525	0.0398388	0	0	0.0509322
ALG1L10P	0	0	0	0	0	0	0	0	0	0	0	0
ALG1L11P	0	0	0	0	0	0	0	0	0	0	0.0950853	0
ALG1L12P	0	0	0.204467	0.102148	0.104361	0.105107	0.106069	0.211272	0.310712	0	0	0.205057
ALG1L13P	0.487264	0.317876	0	0.43395	0.297554	0.462177	0.365717	0.241125	0.723984	0.418816	0.417925	0.195162
ALG1L14P	0	0	0	0	0	0	0	0	0	0	0	0
ALG1L15P	0	0	0	0	0	0	0	0	0	0	0	0
ALG1L2	0.0286007	0	0	0	0	0.249258	0.217573	0.0622802	0.0353263	0.0959338	0.0959507	0.0352469
ALG1L3P	0	0	0	0	0	0	0	0	0	0	0	0
ALG1L5P	0	0	0	0	0	0	0	0	0	0.0382163	0	0
ALG1L6P	0.205245	0.372668	0.241243	0.362201	0.363193	0.282245	0.243815	0.452535	0.356051	0.157417	0.278673	0.276111
ALG1L7P	0	0.0403001	0	0.116921	0.0393188	0.0392782	0	0.0802638	0	0	0	0
ALG1L8P	0	0	0	0	0	0	0	0	0	0	0	0
ALG1L9P	1.09153	1.27188	1.39056	1.2281	1.05814	1.34101	0.942482	1.09159	1.32872	1.02263	0.882587	1.03245
ALG2	19.2854	19.0734	16.4037	16.9385	20.7278	19.1662	21.1487	20.3153	18.2813	14.1402	17.2097	17.2797
ALG3	44.4312	44.8699	43.1974	48.9854	60.8467	52.9087	53.1311	55.6086	53.3626	47.2713	45.751	46.8769
ALG3P1	0	0	0	0	0	0	0	0	0	0	0	0
ALG5	34.5232	38.4932	36.1407	34.5178	42.0214	39.9877	44.6687	39.1423	38.3228	25.9549	33.2702	32.0385
ALG6	4.40303	4.42124	4.5238	4.09259	4.62605	4.17576	4.61566	3.69582	3.06102	2.47346	2.87988	3.83993
ALG8	28.3395	33.3054	27.5729	30.1726	32.4701	28.2647	34.9993	29.827	22.4609	17.1589	20.5012	19.4708
ALG9	20.197	21.2673	21.5538	21.5444	22.473	21.6615	20.6611	20.7486	21.6178	24.6625	21.535	22.2403
ALK	0.0136235	0.0276251	0.00476668	0.0274799	0.00947824	0.0273089	0.0137693	0.0407056	0.013321	0	0.0138092	0.00917717
ALKAL1	0	0	0	0	0	0	0	0	0	0	0	0
ALKAL2	0.0610182	0.2936	0.521043	0.167245	0.466242	0.369525	0.580499	0.405691	0.310336	0.114739	0.350819	0.304181
ALKBH1	9.25289	9.88159	10.0125	10.117	9.29204	9.08936	8.61969	8.89135	7.36848	9.44931	8.22625	8.08624
ALKBH2	48.7148	49.5037	48.4014	46.2739	42.5112	43.9186	42.2366	41.9554	50.1022	47.3855	47.9458	46.6155
ALKBH3	35.8498	39.3662	39.8154	37.3148	38.5875	35.0175	34.8673	35.5728	38.5832	37.3667	34.7501	37.3014
ALKBH4	9.30338	8.8857	9.66515	9.57686	10.7687	9.36659	9.35435	10.6844	11.4557	11.3564	10.5657	11.2163
ALKBH5	76.7481	71.8408	67.1063	71.6488	79.7454	75.9603	78.1964	75.6074	79.3109	83.3411	78.9896	81.9343
ALKBH6	18.6201	16.0942	13.5153	16.2242	15.5262	16.5635	15.8316	16.7294	20.2167	20.7581	17.5491	17.4254
ALKBH7	36.8901	31.1332	32.515	36.6122	45.4042	39.1204	39.2181	40.5822	52.252	51.7639	42.9172	50.5578
ALKBH8	3.95238	4.49755	4.38773	4.71512	3.67719	4.53865	3.98338	4.66621	4.06488	3.61437	4.14908	4.13172
ALLC	0	0	0	0	0	0	0	0	0	0	0.016806	0
ALMS1	3.07145	3.58926	3.39528	3.35505	3.64543	4.38333	3.85103	3.67152	3.10675	2.94132	3.3667	3.16939
ALMS1P1	0.0151992	0.0307715	0.0153551	0.0455836	0.015315	0	0.0460781	0.0151281	0.0446422	0.029969	0	0
ALOX12	1.76348	1.731	1.53223	1.50962	2.02274	1.56971	1.46447	1.72575	1.41443	1.38739	1.74426	1.62959
ALOX12B	2.21007	2.12339	1.5339	1.81349	2.13665	1.95419	1.9058	1.98941	2.70664	2.1766	1.54575	1.23983
ALOX12P1	0	0	0	0	0.0210554	0	0.0211369	0	0.0204671	0	0	0.0204682
ALOX12P2	0.0793694	0.0279973	0	0.043519	0.0279568	0.0153083	0.104581	0.0272183	0	0.169929	0.0337326	0.020545
ALOX15	0.14575	0.272661	0.247689	0.360896	0.248318	0.377258	0.254133	0.236275	0.286715	0.259779	0.266257	0.307295
ALOX15B	0.0131685	0	0	0.0264989	0	0	0.00968414	0	0	0	0	0.012894
ALOX15P1	0.25701	0.212881	0.181184	0.227421	0.171132	0.0841505	0.160204	0.13596	0.142945	0.323835	0.126349	0.189985
ALOX15P2	0	0	0	0	0	0	0	0	0	0	0	0
ALOX5	0	0.029287	0.0194914	0.0193652	0.00970386	0.00607302	0.0097112	0.0287004	0.0187806	0.0189928	0.028292	0.166559
ALOX5AP	0.440341	0.250614	0.374869	0.28384	0.313075	0.468332	0.315172	0.435365	0.4278	0.459205	0.45753	0.518687
ALOXE3	0.0982846	0.0810979	0.0637239	0.207235	0.187485	0.0838457	0.105669	0.242863	0.125165	0.0827335	0.0766608	0.179453
ALOXE3P1	0.0973632	0.0196272	0.0195839	0.0584156	0	0.0389063	0	0.0193474	0	0	0	0
ALPG	0.166173	0.209306	0.183167	0.104652	0.256934	0.141873	0.219045	0.158704	0.12799	0.139554	0.103138	0.211839
ALPI	1.55024	1.3148	1.52002	1.35247	1.69697	1.66895	1.28551	1.73314	1.58854	1.47334	1.25139	1.15753
ALPK1	2.16442	2.36448	2.2464	1.91831	1.7622	1.95206	1.85241	2.77708	2.08475	1.85801	2.33111	2.44431
ALPK2	0.564893	0.724961	0.617912	0.66547	0.590805	0.373845	0.528891	0.55078	0.671868	0.737061	0.635097	0.480821
ALPK3	0.0634345	0.0822488	0.0393919	0.163167	0.0831369	0.0836043	0.253429	0.188314	0.0509641	0.1618	0.244091	0.16343
ALPL	282.444	296.436	282.641	294.957	329.313	310.257	299.933	312.973	322.31	233.665	265.661	266.034
ALPP	10.7577	10.9076	9.93862	10.2178	13.5826	10.2738	11.1476	10.6512	12.4655	6.0735	8.04141	7.03233
ALS2	8.43247	8.62411	8.4356	8.07576	7.34515	7.2014	7.86732	7.77691	7.41411	8.07963	6.99654	7.61132
ALS2CL	0.664255	0.697901	0.641668	0.817054	0.700879	0.669622	0.713556	0.996389	0.756866	0.838627	0.621069	0.641066
ALX1	7.37326	7.01475	7.62386	7.59614	6.7439	6.3606	6.22545	6.90542	5.90787	6.98696	6.69432	6.98641
ALX3	2.07441	2.16047	2.16957	2.35209	2.37217	2.49528	2.54683	2.43574	2.67125	2.05451	1.94951	2.18708
ALYREF	234.076	233.686	271.028	235.308	212.008	225.313	217.115	232.155	229.583	224.441	233.725	212.132
AMACR	13.5149	12.1823	13.359	14.2313	11.7055	12.2978	12.0866	12.7507	10.6831	11.6079	11.4817	12.2133
AMBN	0	0	0	0	0	0	0	0	0	0	0	0
AMBP	0.190818	0.245309	0.482648	0.260736	0.304981	0.26024	0.309221	0.241508	0.16939	0.238156	0.417234	0.169492
AMBRA1	20.8967	19.0354	18.3593	19.057	18.0918	20.1287	19.3233	18.7511	19.7727	19.9728	17.0886	19.5781
AMD1	58.3862	67.6147	62.7932	61.3001	61.8163	58.9743	59.9703	62.2418	49.3725	61.9706	57.0582	60.8756
AMD1P1	0	0	0.0304262	0	0	0	0	0	0	0	0	0
AMD1P2	0	0	0	0	0	0	0	0	0	0	0	0
AMD1P3	0.414551	0.276302	0.248023	0.274172	0.275877	0.467562	0.444314	0.328406	0.349715	0.24282	0.268663	0.376057
AMD1P4	0.0375231	0.0378445	0.0566437	0.112666	0	0.0937411	0.0945876	0.130554	0.0732367	0	0.0183413	0.0732653
AMDHD1	0.344379	0.489716	0.274413	0.414662	0.276979	0.519776	0.264898	0.484442	0.31844	0.693461	0.283439	0.49504
AMDHD2	14.9277	12.418	11.8326	13.6565	14.4072	14.011	12.9407	14.6894	15.5254	16.0083	15.151	14.7166
AMELX	0	0	0	0	0	0	0	0	0	0	0	0
AMELY	0	0	0	0	0	0	0	0	0	0	0	0
AMER1	0.00405112	0.191421	3.95413e-05	0.0540833	1.14015	0.218383	0.677756	0.0358032	2.09729	0.541418	0.15085	0.0694751
AMER2	0.00627492	0.00858729	0.00643256	0.0127658	0.00639332	0.00632906	0.0106295	0.0083715	0.00205451	0.00625672	0.0103334	0.00618135
AMER3	0.00347282	0	0.00354389	0.00356896	0	0.00360514	0.00703484	0.00353802	0	0.00345231	0	0
AMFR	14.9683	15.8417	15.6992	15.2047	15.3127	13.8356	17.2309	14.4	15.9239	13.8697	14.0456	13.8571
AMH	2.693	1.53052	1.19663	2.12191	2.11056	1.97339	1.90396	1.85382	1.87443	1.89421	1.85406	1.36008
AMHR2	0	0.0349569	0	0	0	0.032044	0	0.0638386	0	0	0	0
AMIGO1	1.57461	1.57181	1.56199	1.77418	1.93073	2.08242	1.84813	1.88469	2.01966	1.42845	1.676	1.54174
AMIGO2	2.50985	2.48198	2.26572	2.4812	2.70608	2.49165	2.34479	2.80832	2.4359	2.31081	2.25954	2.5502
AMIGO3	0	0	0	0.130077	0	0	0	0.104125	0.195192	0	0.0899999	0
AMMECR1	11.5777	13.1289	12.3887	12.4849	13.5629	12.6753	14.1966	12.777	10.9445	12.6346	13.1325	13.72
AMMECR1L	14.2292	14.582	13.4343	13.4414	13.9996	13.9207	14.3122	14.1129	14.2688	13.5453	13.5379	13.8748
AMMECR1LP1	0.278547	0.0691271	0.275689	0.137213	0.138282	0.310513	0.278666	0.0687552	0.304073	0.304172	0.20214	0.337179
AMN	0.00973515	0.101443	0.00999681	0.0403254	0.0250192	0.15429	0.0327222	0.192105	0.0242378	0.0621367	0.0871073	0.0891132
AMN1	10.5616	9.50946	10.6998	9.27302	10.6103	10.6616	10.7509	10.5883	8.91269	8.81917	10.4466	9.65707
AMOT	3.74619	3.93655	2.9484	3.75586	3.68066	3.80701	4.93026	3.82854	3.67867	3.04862	3.78962	3.5098
AMOTL1	13.1645	12.0813	12.7754	12.4033	12.6874	12.5978	12.9664	12.4697	12.8736	12.4944	12.5777	13.0094
AMOTL2	12.782	12.7023	12.3908	12.7927	12.8768	13.1688	12.4137	12.5592	13.1562	14.8344	12.9895	12.8314
AMPD1	0	0	0	0	0	0	0	0	0	0	0	0
AMPD2	28.6768	25.5695	26.0078	27.4694	27.4657	30.2281	27.408	32.565	31.0519	34.1102	29.5187	27.7741
AMPD3	0.227266	0.424523	0.399383	0.397557	0.254881	0.427146	0.344639	0.242522	0.554442	1.04363	1.26456	0.420904
AMPH	0	0	0.0144427	0.0139017	0	0	0	0	0	0	0	0.00696081
AMT	0.048297	0.106162	0.254365	0.330294	0.252079	0.452863	0.163146	0.231898	0.188595	0.0925262	0.167567	0.1925
AMTN	0.201466	0.0523112	0.0521786	0.129765	0.179861	0.237544	0.160801	0.258837	0.101709	0.0510642	0.187894	0.0508181
AMY1A	0	0	0	0	0	0	0	0	0	0	0	0
AMY1B	0	0	0	0	0	0	0	0	0	0	0	0
AMY1C	0	0	0.0146814	0	0	0	0	0.0126882	0.0125463	0	0	0
AMY2A	0	0	0	0	0	0	0	0	0	0	0	0
AMY2B	0.1108	0.29903	0.124522	0.3258	0.250809	0.214864	0.147864	0.197896	0.154167	0.12375	0.131551	0.168599
AMYP1	0	0	0	0	0	0	0	0	0	0	0	0
AMZ1	0.0662736	0.0808933	0.102128	0.126112	0.102152	0.0557392	0.0567805	0.0604526	0.134942	0.131055	0.102542	0.0251092
AMZ2	151.15	154.297	142.394	144.198	125.577	129.792	139.551	126.743	124.637	130.363	135.257	144.292
AMZ2P1	7.3234	8.04999	8.87417	7.702	7.14727	8.02871	7.37468	7.56073	7.48959	8.47296	7.53777	7.60946
AMZ2P2	0	0	0	0	0	0	0	0	0	0	0	0
AMZ2P3	0	0	0	0	0	0	0	0	0	0	0	0
ANAPC1	46.6032	46.8448	50.2687	49.407	48.1164	47.4823	43.8281	46.5854	41.9913	39.2779	40.3304	39.5697
ANAPC10	8.18233	9.92616	12.0646	10.2931	10.0885	9.91752	9.75646	10.1155	6.98028	8.60719	9.54257	9.5802
ANAPC10P1	0	0	0	0	0	0.0656298	0	0	0	0	0	0
ANAPC11	129.334	110.157	123.173	118.714	139.553	140.476	136.008	150.075	168.15	159.622	145.507	153.514
ANAPC13	63.7857	72.2729	74.8998	69.1713	63.8572	66.039	67.8292	65.5603	61.2328	65.3713	65.7639	65.4691
ANAPC15	93.5612	95.759	114.354	98.7795	105.284	107.893	88.8956	98.0534	106.822	105.508	101.527	103.551
ANAPC15P1	0	0	0	0	0	0	0	0	0	0	0	0
ANAPC15P2	0	0	0	0	0	0	0	0	0	0	0	0
ANAPC16	96.9444	102.455	115.671	100.053	101.959	102.701	104.032	98.4355	92.0323	96.4505	102.81	108.048
ANAPC1P1	0.0272949	0	0.0138294	0.0272996	0	0	0	0	0.0133422	0	0.0133793	0
ANAPC1P2	9.33921	9.60363	8.28211	9.5216	7.84361	8.89336	8.28727	9.39727	9.66388	9.50025	10.6963	10.2752
ANAPC1P3	0	0	0	0	0	0	0	0	0.491335	0	0.384264	0
ANAPC1P4	6.86384	6.26675	7.07446	7.08063	6.54646	6.598	7.02201	6.83471	6.42333	5.69121	5.44461	6.80878
ANAPC1P5	0	0	0.0431099	0	0	0	0	0	0	0.0559669	0	0
ANAPC1P6	0	0	0	0	0	0	0	0	0	0	0	0
ANAPC2	28.591	25.844	26.8844	28.9999	25.9975	24.9384	23.5789	27.7923	27.6825	30.1202	26.8956	26.2476
ANAPC4	9.96765	10.4089	8.26895	7.32286	8.03759	7.58011	8.67733	7.32046	7.30114	7.5131	7.03436	8.16422
ANAPC5	81.8692	81.0685	81.0919	80.146	74.313	73.3664	79.1861	77.3192	75.7088	77.2163	76.3272	74.9252
ANAPC7	47.4277	54.7533	54.5681	52.7798	43.318	44.7751	46.7259	42.97	45.9502	42.0851	42.8958	46.3438
ANG	3.89631	3.83343	3.77742	4.13387	5.34902	4.23261	4.38222	5.28823	5.04341	3.35678	4.06702	4.21542
ANGEL1	3.04611	3.1337	2.65042	2.66376	3.66859	3.78636	3.96004	3.73711	3.37453	1.91502	2.35759	2.53657
ANGEL2	22.7322	22.8842	21.3561	20.8307	22.7862	21.3459	20.9751	21.9688	19.1598	20.6282	21.9689	21.5478
ANGPT1	0.157382	0.1161	0.288935	0.113027	0.130968	0.180957	0.121274	0.25867	0.141803	0.070872	0.122224	0.141485
ANGPT2	0.0413956	0.0603279	0.0348241	0.0581649	0.0538118	0.0394244	0.0572303	0.0235209	0.0227728	0.0187669	0.0367757	0.0919293
ANGPT4	0.00562738	0.00952173	0	0.0047031	0.00470709	0	0	0	0.00909204	0.0184292	0.0137158	0
ANGPTL1	0	0.139115	0.0135023	0.010158	0.0701749	0.0101057	0.0814817	0.0301176	0.0694726	0	0	0
ANGPTL2	0.0534055	0.0788221	0.145297	0.108236	0.535962	0.149277	0.0782583	0.369604	0.110549	0.13118	0.0877405	0.305354
ANGPTL3	0	0	0	0	0	0	0.00813863	0	0	0.0793991	0	0
ANGPTL4	0.0564447	0.102319	0.0893627	0.141848	0.190843	0.240424	0.240427	0.180935	0.179058	0.112487	0.271669	0.30846
ANGPTL5	0	0	0	0	0.019608	0	0	0	0.00948762	0	0	0
ANGPTL6	0.0734298	0.0765026	0.0556745	0.114798	0.110746	0.179883	0.0557287	0.157841	0.0816913	0.138436	0.0681766	0.206624
ANGPTL7	0	0	0	0	0	0	0.0313524	0	0.0202128	0.0102173	0	0.0101233
ANGPTL8	0.331969	0.0771691	0.367258	0.515522	0.233813	0.318331	0.372653	0.281026	0.468369	0.375851	0.20628	0.464297
ANHX	0	0	0	0	0	0	0	0	0	0	0	0
ANK1	0.204918	0.305346	0.165031	0.189281	0.242484	0.248665	0.151512	0.225048	0.164494	0.205099	0.1649	0.176035
ANK2	0.12341	0.204987	0.227383	0.28368	0.0721896	0.207526	0.192189	0.145533	0.190419	0.19868	0.335971	0.141654
ANK3	0.524743	0.459078	0.872022	0.383219	0.566728	0.445357	0.294284	0.765541	0.517441	0.367737	0.307097	0.446676
ANKAR	2.19159	1.31537	2.15643	1.55652	1.78958	1.80442	1.76818	1.81014	2.06778	1.5251	1.59082	2.43712
ANKDD1A	0.672289	0.705721	0.694916	0.753949	0.662735	0.718024	0.654071	0.890309	0.702335	1.12659	0.665215	0.678438
ANKDD1B	0	0	0.0375299	0.0131992	0	0	0.0132616	0	0.0128289	0	0.0128713	0
ANKEF1	5.25181	6.03866	5.25246	5.15726	4.46661	4.66472	4.93094	4.95208	4.78668	4.97779	4.83956	4.98077
ANKFN1	0.163484	0.126635	0.105065	0.162205	0.171673	0.0378881	0.109227	0.186889	0.056972	0.0653821	0.0463771	0.179523
ANKFY1	20.2165	20.1305	21.8162	19.5388	21.915	20.7081	20.1388	20.8607	20.2786	20.3183	20.4256	20.5652
ANKH	101.013	91.075	94.8209	101.478	105.47	106.045	103.245	98.3845	105.86	102.595	110.448	100.976
ANKHD1	42.8119	45.4132	42.9144	42.5404	41.1248	40.1007	40.4268	42.6319	38.6636	40.0779	40.5429	41.0657
ANKHD1-EIF4EBP3	10.7579	9.34256	9.56534	10.5129	10.0179	11.5886	10.0179	9.65665	9.71669	11.1052	10.2213	10.2301
ANKIB1	20.8203	18.5219	23.7211	20.9281	18.2523	20.5054	22.2381	21.0268	17.8023	19.4116	18.3817	20.5575
ANKK1	0	0.00911621	0	0	0	0	0.00906593	0	0	0	0	0
ANKLE1	5.45166	4.94227	5.13608	5.56474	5.22524	5.20874	5.52508	5.41884	6.01153	5.96085	5.06055	5.38841
ANKLE2	16.7875	15.2389	16.4003	16.5082	17.8789	19.7909	16.9331	18.934	15.3187	12.753	13.1748	14.9295
ANKMY1	4.47143	5.96429	4.11667	4.43512	4.63943	5.65218	4.76896	3.91049	4.40807	4.45514	3.35426	4.28215
ANKMY2	23.407	24.3115	23.949	23.0303	18.273	18.7864	21.9106	18.8849	20.8463	21.0702	20.6534	20.8337
ANKRA2	8.94893	9.18344	9.72297	8.71393	9.21053	10.0966	9.91456	8.32269	9.07133	8.33357	9.32766	9.28701
ANKRD1	0.118721	0.108523	0.108834	0.107642	0.44373	0.273893	0.433961	0.429778	0.151005	0.106285	0.0932652	0.0934534
ANKRD10	38.0046	41.3981	42.2771	39.2599	36.8961	37.6635	41.038	38.5075	32.5728	32.453	30.3396	33.024
ANKRD11	51.6416	48.4864	51.1091	47.994	51.9335	50.9259	50.3604	48.8947	52.8171	55.3183	52.2779	48.2691
ANKRD11P1	0	0	0	0	0.00316072	0	0	0	0	0	0	0
ANKRD11P2	0	0	0	0	0	0	0	0	0	0	0	0
ANKRD12	4.8309	5.08877	3.35435	3.23633	4.75247	3.70332	4.34301	4.24196	4.93909	3.78609	3.96372	6.42078
ANKRD13A	18.2564	18.5555	19.8503	18.2544	18.1889	17.1728	17.7413	18.075	16.502	18.4303	18.2493	19.899
ANKRD13B	19.2204	17.3457	19.3699	19.0981	18.0923	19.3177	17.8391	19.8574	18.8451	20.4613	19.4256	18.9278
ANKRD13C	12.9283	14.3716	14.1771	13.6978	13.4693	13.1917	13.6975	13.4791	11.8578	13.9041	13.3066	14.3869
ANKRD13D	11.8657	11.2516	11.5834	12.2367	11.1993	12.6191	10.8943	11.8347	11.4054	13.3054	12.0216	11.3729
ANKRD16	4.55902	5.62492	4.89113	4.79816	4.84032	4.9126	4.67273	4.79087	5.24314	5.08624	4.93471	5.3354
ANKRD17	14.7856	15.4079	15.0101	15.4327	14.6998	15.6716	15.2342	14.9501	12.6093	14.1883	13.9528	14.419
ANKRD18A	2.88788	3.3494	3.02621	2.97983	2.55906	3.14445	2.90684	3.70295	2.13231	2.2344	2.53726	2.62058
ANKRD18B	2.93898	3.1524	3.57803	3.16535	2.92535	2.99406	2.85184	2.39215	2.24607	2.98961	3.20154	3.10541
ANKRD18CP	0.0826698	0.0613351	0.0765464	0.136869	0.106638	0.0906725	0.0533288	0.0450239	0.0929771	0.111821	0.0888091	0.095943
ANKRD18DP	0.0930155	0.104461	0.0947145	0.0862471	0.102882	0.140259	0.150405	0.054171	0.12912	0.130682	0.0381593	0.121775
ANKRD18EP	0.52548	0.465247	0.482005	0.470141	0.584477	0.528009	0.663313	0.558831	0.506304	0.461016	0.525573	0.456552
ANKRD19P	0.0627423	0.0256822	0.0174799	0.106054	0.0439825	0.0174253	0.0370609	0.0312152	0.0218798	0.0668083	0.0265668	0.213022
ANKRD2	0.261446	0.29414	0.18994	0.0373764	0.155093	0.376875	0.207365	0.306588	0.183977	0.33716	0.284942	0.200531
ANKRD20A1	0	0.0409911	0.0329429	0.0311435	0.0252902	0	0	0.0139495	0	0.152637	0	0.0532148
ANKRD20A10P	0	0	0	0	0	0	0	0	0	0	0	0
ANKRD20A11P	0.174885	0.122396	0.082731	0.0617325	0.106005	0.06405	0.0615465	0.220236	0.0596662	0.0597957	0.0297854	0.0919341
ANKRD20A17P	0.0630292	0.0896041	0.0272461	0.057026	0.12569	0.076026	0.110674	0.0378043	0.0434809	0.0798689	0.130149	0.090832
ANKRD20A18P	0.254354	0	0.240685	0.240135	0.0815396	0.164028	0	0.411489	0.242652	0.158757	0.0797799	0
ANKRD20A19P	0.194782	0.238291	0.255719	0.250307	0.210458	0.170105	0.155179	0.145848	0.252671	0.159809	0.158666	0.261091
ANKRD20A21P	0.00614563	0.00650031	0.0140049	0	0.0146973	0	0.0151236	0.00722591	0.0134041	0	0	0.0135043
ANKRD20A3P	0	0	0	0.0311435	0	0.0741979	0	0.0139495	0	0	0	0.0431573
ANKRD20A4P	0.041584	0.0168038	0.0358414	0.0346755	0.0251453	0.0493903	0.0487109	0.0101589	0.0541453	0.0211385	0.0382828	0.0443011
ANKRD20A5P	1.95287	2.26073	1.69536	2.06184	1.88319	1.86417	1.77373	1.89853	1.59527	1.62326	1.56386	2.2868
ANKRD20A6P	0	0	0	0	0	0	0	0	0	0	0	0
ANKRD20A7P	0	0	0	0	0	0	0	0	0	0	0	0
ANKRD20A8P	0.156917	0.0692503	0.0979009	0.129124	0.0895665	0.0720793	0.147394	0.133622	0.0939091	0.0518909	0.12358	0.142752
ANKRD20A9P	0.0486834	0.0310853	0.0124152	0.0616571	0.023194	0.0153887	0.015248	0.0290261	0.0357993	0.0445605	0.0325037	0.0478428
ANKRD22	0	0.0154421	0	0	0.0153714	0.0305839	0.0308137	0.015184	0	0.0150396	0.0597935	0.0149273
ANKRD23	0.502499	0.451395	0.285617	0.554602	0.244093	0.387385	0.675752	0.332829	0.518556	0.348965	0.276873	0.560864
ANKRD24	0.0650257	0.0551505	0.0286315	0.0273496	0.0274062	0.00906539	0.0422354	0.00900459	0.0624621	0.0616812	0.0355105	0.0301531
ANKRD26	2.2364	2.20808	2.5682	1.92981	1.79294	2.51423	2.44818	1.63737	1.99742	1.82043	1.98284	2.28506
ANKRD26P1	0	0	0	0.00566432	0	0	0.00463626	0.00456564	0	0	0	0
ANKRD26P2	0	0	0	0	0	0	0	0	0	0	0	0
ANKRD26P3	0	0	0	0	0	0	0	0	0	0	0	0
ANKRD26P4	0	0	0	0.058194	0	0	0.0294689	0	0	0	0	0
ANKRD27	17.8163	17.7051	16.9023	17.5974	17.2722	16.0554	16.2333	16.6334	15.014	17.2771	16.6613	15.8173
ANKRD28	23.4402	24.7926	26.3517	24.6387	22.6882	24.7744	24.3621	23.6644	22.2647	22.6719	22.3678	24.0672
ANKRD29	8.17426	8.1944	9.81817	9.188	8.65559	8.60737	9.16972	9.35824	8.49428	9.02284	9.59797	8.45502
ANKRD30A	0	0.0100985	0.0100837	0.00500738	0	0	0.010021	0.00986859	0.0096843	0.00490678	0	0.00970839
ANKRD30B	0.284251	0.154109	0.250811	0.148954	0.0654958	0.136549	0.149494	0.294274	0.166988	0.223093	0.165816	0.0871685
ANKRD30BL	0.0767525	0.0706166	0.070468	0.043241	0.0527491	0.0661912	0.0352686	0.052146	0.0170681	0.0792645	0.0342071	0.0594048
ANKRD30BP1	0	0	0.0215244	0	0	0	0	0	0	0.0104897	0	0
ANKRD30BP2	0.030197	0.03945	0.0484044	0.027671	0.0487655	0.0151186	0.0304983	0.00880629	0.00509298	0.0476411	0.0805828	0.0954495
ANKRD30BP3	0	0	0	0	0	0	0	0	0	0	0	0
ANKRD31	0.00354448	0	0	0	0.0108098	0.00357123	0.00719997	0	0.00347844	0.00705403	0.00349936	0.00348784
ANKRD33	0	0	0	0	0	0	0	0	0	0	0	0
ANKRD33B	1.94337	1.86407	2.00125	2.13563	2.52408	2.41772	2.24352	2.3443	2.18471	1.9479	2.23445	2.17199
ANKRD34A	1.05528	1.15417	1.21006	1.14954	1.31111	1.04952	1.26152	1.01163	1.42398	1.25995	1.16871	1.12697
ANKRD34B	0	0.0113708	0.0674527	0.00563834	0	0.00559796	0	0	0.00545442	0.00552571	0.0164523	0
ANKRD34C	0.0218147	0.00893024	0.0133761	0.00442804	0.0177301	0.00439394	0.0044295	0.0218098	0	0.0130158	0.0172205	0.0128742
ANKRD35	0.00721649	0	0	0	0	0	0	0	0	0	0	0
ANKRD36	2.23674	2.43608	2.79108	2.79495	2.83243	2.48832	2.69165	2.25765	2.04924	1.64219	2.28932	1.96596
ANKRD36B	0.474298	0.619014	1.09174	0.942068	0.850646	0.713187	0.574408	0.688519	0.556354	0.631357	0.579138	0.725705
ANKRD36BP1	0	0	0	0	0	0	0	0	0	0	0	0
ANKRD36BP2	1.84925	1.53067	2.55857	1.3492	1.98145	2.37732	1.83079	2.48603	2.91012	1.82553	2.80232	1.84589
ANKRD36C	1.83843	1.6574	1.53003	1.56658	1.30665	1.5008	1.53427	1.43268	1.33969	1.72189	1.81812	1.87296
ANKRD36P1	0	0	0	0	0	0	0	0	0	0	0	0
ANKRD37	4.86649	4.88392	5.10802	5.27181	4.77392	5.4038	4.73978	4.79806	5.01959	6.67477	6.36329	6.23255
ANKRD39	10.7891	11.7767	13.5849	11.7899	11.9258	12.159	10.2527	15.2009	12.0837	17.3134	13.0818	12.8646
ANKRD40	24.7467	24.414	23.0227	23.7403	24.4694	24.4329	24.1755	24.3087	23.0955	23.8559	22.5557	24.0159
ANKRD40CL	0	0.04634	0.0925738	0.0755182	0.0464919	0	0	0	0.0456543	0	0.103235	0
ANKRD42	4.58865	5.4288	4.47421	4.43652	4.42403	4.60426	4.8203	4.7212	5.36692	4.72288	4.98578	4.17524
ANKRD44	3.81587	5.82933	4.63629	5.5528	2.74004	2.15395	4.42231	2.96205	4.71903	3.63444	3.2892	4.07788
ANKRD45	0.128125	0.160184	0.137563	0.0880205	0.163996	0.134195	0.124806	0.208473	0.102882	0.0452953	0.111565	0.0557016
ANKRD46	11.4952	10.469	10.749	9.66446	9.14196	11.0397	9.53829	10.1872	10.4998	9.10084	8.44903	10.817
ANKRD49	10.407	11.7622	12.1176	11.3273	9.01845	11.0869	12.3216	8.95167	8.78262	8.00212	8.54369	10.2626
ANKRD49P1	0	0.0873048	0.0435024	0	0	0.087518	0.0442047	0	0.04293	0	0.0853902	0.0427831
ANKRD49P2	0	0	0	0	0	0	0	0.070813	0	0	0	0.0691786
ANKRD49P3	0	0	0	0	0	0	0	0	0	0	0	0
ANKRD49P4	0	0	0	0	0	0	0	0	0	0	0	0
ANKRD50	2.75663	2.56232	2.86723	2.6776	2.48106	2.66536	2.83195	2.68814	2.18342	2.26377	2.47125	2.47891
ANKRD52	15.8472	15.1716	13.4861	15.2475	15.8444	15.8967	15.9961	15.7539	16.6189	17.3524	16.402	16.0697
ANKRD53	0.0919758	0.221271	0.0146595	0.0320965	0.135043	0.10227	0.0107359	0	0.0129777	0.049096	0.0454868	0.088395
ANKRD54	20.9284	19.9501	23.4265	21.3222	20.2454	22.3	18.3958	21.5776	21.6579	23.8007	21.6931	19.7736
ANKRD54P1	0	0	0	0	0	0	0	0	0	0	0	0
ANKRD55	0.133029	0.084171	0.0501419	0.0184098	0.0338975	0.0549217	0.0461494	0.0820408	0.00892439	0.0692514	0.0106764	0.0475012
ANKRD6	0.192043	0.113693	0.21943	0.204329	0.505468	0.145914	0.180735	0.308604	0.128792	0.222039	0.10169	0.102491
ANKRD60	0	0	0.026057	0	0	0	0	0	0	0	0	0
ANKRD61	0.265237	0.431459	0.36899	0.326137	0.286688	0.285213	0.226091	0.283695	0.159207	0.180287	0.298889	0.218941
ANKRD62	0	0.00586089	0.0117041	0	0	0	0.0136134	0	0.00562359	0.0056966	0	0
ANKRD62P1	0	0	0	0	0	0	0	0	0	0	0	0
ANKRD63	0.023014	0	0	0	0.023053	0	0	0	0	0.067647	0	0
ANKRD65	0	0	0	0	0.0121025	0	0.0214167	0	0.0145213	0.0161052	0.0160102	0
ANKRD66	0	0	0	0	0	0	0	0	0	0	0	0
ANKRD7	0	0	0.0402925	0	0.0207832	0	0.0201955	0	0.0391064	0	0	0
ANKRD9	6.57527	6.21709	6.13278	7.22731	7.13083	7.06275	7.35336	8.10141	7.66077	8.96137	8.01421	7.43126
ANKS1A	10.0033	9.13537	10.3669	9.76548	9.34486	9.51616	9.30578	9.39233	9.55078	10.2665	9.50321	9.94443
ANKS1B	1.31741	1.14633	0.907578	0.974315	1.11093	0.704407	1.29438	0.592245	0.803496	0.742074	1.22645	0.973667
ANKS3	9.2843	9.13571	9.15223	10.0351	8.94057	11.3093	8.77113	9.15108	10.6348	10.1148	8.9635	8.84284
ANKS4B	0.0658745	0.0727273	0.0672546	0.0583262	0.0370652	0.0526428	0.0662282	0.0791358	0.0567428	0.064705	0.0686199	0.0499566
ANKS6	7.78403	6.61258	9.30268	8.40598	8.16561	8.22813	7.77623	8.26242	7.97318	9.61809	8.60825	8.58375
ANKUB1	0.0416299	0.0872245	0.0667475	0.0209999	0.0315748	0.063835	0.0654731	0.0388596	0.041675	0.0765353	0.0455005	0.010205
ANKZF1	21.4501	23.9307	22.9238	22.5447	22.529	19.479	21.2195	19.3529	21.4862	25.544	23.2859	25.4668
ANLN	27.9632	25.7486	26.2653	24.1292	28.3362	26.8865	33.1316	25.7129	23.783	18.5808	24.4089	24.7624
ANO1	0.0135014	0.0264179	0.0126731	0.0524269	0.0613543	0.0110264	0.0530199	0.06893	0.00661725	0	0	0.0133299
ANO10	8.85665	9.62812	9.01512	8.47715	8.83521	7.21052	9.37786	9.06938	7.92844	5.64715	6.63732	7.0264
ANO2	0.194591	0.183075	0.291478	0.376846	0.0883152	0.231831	0.383866	0.534592	0.515572	0.140952	0.322853	0.1081
ANO3	0	0	0	0.00724278	0.00326237	0.00719609	0	0	0	0	0	0
ANO4	3.16693	3.16672	3.1895	2.8275	3.06861	3.52917	2.85913	3.35698	2.49447	2.39484	2.76462	2.5084
ANO5	0.00640261	0.00984049	0.00982696	0.00975846	0.00325525	0	0	0.00320235	0.00942618	0.00637283	0.00316306	0
ANO6	11.022	12.1236	11.8162	11.9618	12.9515	12.6233	13.9182	12.8076	11.7085	9.35707	11.1436	11.1889
ANO7	1.37837	1.0795	1.08134	1.19701	1.42225	1.93938	1.45336	1.47781	1.61583	1.67452	1.79854	1.52602
ANO7L1	5.63602	3.85027	3.92336	3.40589	4.87105	2.83499	4.64088	6.17475	6.13329	6.12578	5.64796	7.16493
ANO8	1.36224	1.27171	1.10836	1.17433	1.35732	1.26258	1.25785	1.47297	1.5649	1.12311	1.20573	0.971635
ANO9	0.0821577	0.0587854	0.0588204	0.368357	0.13754	0.065713	0.399323	0.0646391	0.474805	0.0656912	0.0669204	0.108116
ANOS1	5.04839	5.12969	5.75455	5.51607	5.48183	5.02913	5.2695	4.51098	5.45925	2.78993	5.19419	4.65344
ANOS2P	0	0	0	0	0	0	0	0	0	0	0	0.0663501
ANP32A	417.127	416.865	411.909	400.781	349.66	369.722	381.822	337.42	358.734	334.855	369.097	335.149
ANP32AP1	0.0422967	0	0.0415541	0	0	0	0	0	0	0	0	0
ANP32B	376.837	415.284	430.454	398.531	357.649	357.008	359.831	326.66	326.845	345.543	355.049	349.711
ANP32BP1	0	0.0416715	0.0415284	0.01962	0	0	0	0	0	0.0408137	0.0407473	0
ANP32BP2	0	0	0	0	0	0	0	0	0	0	0	0
ANP32BP3	0	0	0	0	0	0.044512	0	0	0	0	0.0868526	0
ANP32C	0.0452866	0.0444816	0	0	0	0	0	0	0	0.0435815	0	0.043614
ANP32D	0	0.0289275	0	0	0	0	0	0	0	0	0	0
ANP32E	103.762	99.7747	122.308	93.7955	95.6609	93.7616	101.104	90.4526	87.7434	96.205	93.3686	96.9799
ANPEP	2.59055	2.46121	1.87089	1.97865	2.69177	2.20875	2.48243	2.23542	2.37511	1.5669	1.69272	1.49037
ANTKMT	10.8935	9.35821	13.4604	13.1333	16.1052	13.9718	13.3962	17.0074	16.5173	16.5673	17.5684	15.3612
ANTXR1	97.0127	101.101	101.565	97.4127	118.561	113.349	119.631	118.047	118.152	72.4006	94.5745	94.0029
ANTXR2	0.168131	0.147264	0.122467	0.211338	0.163329	0.191933	0.218128	0.250598	0.126611	0.0580729	0.14203	0.0869533
ANTXRL	0	0.0111284	0	0	0	0	0	0.0218288	0	0	0	0.104501
ANTXRLP1	0	0	0	0	0	0	0	0	0	0	0	0
ANXA1	251.207	279.04	274.326	288.167	248.292	243.213	247.166	236.269	213.974	237.071	243.885	241.426
ANXA10	0.127772	0.0888663	0.126839	0.0946731	0.123915	0.105601	0.106526	0.126303	0.124111	0.155104	0.129642	0.137555
ANXA11	146.619	162.384	154.82	166.096	135.78	147.956	130.945	136.365	164.019	186.172	158.353	170.43
ANXA13	0.0351964	0.0340531	0.0494057	0.0939036	0.0323483	0.0630496	0.0146293	0.0311323	0.0625008	0.032334	0.0304103	0.0949566
ANXA2	1321.24	1479.7	1519.82	1465.26	1286.56	1309.29	1328.02	1321.98	1286.58	1476.26	1418.56	1371.01
ANXA2P1	0.0304281	0.0606772	0.0605101	0.0602085	0	0.0604426	0.0610122	0	0.0591421	0	0.0590584	0.0295335
ANXA2P2	0.135953	0.273196	0.0273686	0.245028	0.081921	0.190166	0.0549312	0.162324	0.211655	0.160312	0.265199	0.0796606
ANXA2P3	0.0271254	0	0.0270625	0.0269232	0	0.0269882	0	0.0268659	0	0.0264909	0.0263788	0
ANXA2R	0.817212	0.97856	0.766822	0.814087	0.700935	0.591923	0.670195	0.866598	0.637984	0.894429	0.89479	0.618758
ANXA3	43.5287	46.5007	48.6708	46.317	44.2833	43.9942	48.311	45.52	41.3823	44.8213	45.998	44.434
ANXA4	37.3652	41.0189	48.7266	41.8007	37.2406	38.2712	38.2073	33.927	40.2383	45.563	42.7431	43.8735
ANXA5	299.452	331.417	332.306	304.255	281.576	270.113	288.498	273.721	273.882	285.066	289.837	298.197
ANXA6	146.801	150.868	154.383	148.78	125.549	127.8	117.053	128.441	139.031	162.211	149.754	142.783
ANXA7	83.597	93.1779	93.5622	89.4569	77.1557	75.6796	80.5046	79.9279	72.5236	82.7369	86.4118	81.7962
ANXA8	8.07891	8.81264	8.46984	8.12086	9.19622	8.36135	9.21432	7.60983	7.35387	8.86314	7.94727	8.27858
ANXA8L1	5.1393	4.82555	4.86057	4.59538	5.29246	5.09199	4.87319	5.19038	4.87852	5.3787	4.80266	5.21602
ANXA9	1.12026	1.1497	0.896927	1.21906	1.23583	1.38415	1.33011	1.51829	1.37589	1.15779	1.62332	1.27557
AOAH	0.147147	0.267277	0.0657731	0.10823	0.133246	0.10992	0.286248	0.068479	0.0755367	0.0692069	0.165683	0.140487
AOC1	0.0579228	0.0094855	0.0883416	0.0324595	0	0	0.0296785	0	0.01884	0.00847719	0.00916231	0.0287325
AOC2	0.102298	0.15638	0.0961251	0.0966407	0.14979	0.10344	0.181386	0.171524	0.125264	0.135187	0.120422	0.0780511
AOC3	0.0393399	0.0195066	0.017207	0.0611986	0.0581691	0.076974	0.0873195	0.00561581	0.00551113	0.0189751	0	0.0609034
AOC4P	0	0	0	0	0	0	0	0	0	0	0	0.0403085
AOPEP	20.107	21.5326	23.4788	21.952	25.9414	25.6877	24.3266	25.3778	21.1764	25.978	22.5217	24.3548
AOX1	0.346603	0.144803	0.236974	0.119056	0.0608186	0.276774	0.119355	0.255459	0.169786	0.208135	0.184471	0.375496
AOX2P	0.0548288	0.0945897	0.0593917	0.035202	0.0507014	0	0.0546608	0.00675365	0.00662814	0.0330694	0.0173279	0.0173239
AOX3P	0	0	0	0.0428058	0	0	0	0	0	0	0	0
AP1AR	6.97608	9.23935	9.60146	8.74469	8.72779	8.00401	8.52095	7.76607	7.89401	7.43384	7.35161	7.79336
AP1B1	24.2557	24.9139	25.7976	27.7022	27.1654	28.8486	24.6622	27.2899	27.2057	33.7221	29.1168	28.739
AP1B1P1	0	0	0	0.0351102	0.0353901	0	0.0356672	0	0	0	0	0
AP1B1P2	0	0	0	0	0	0	0	0	0	0	0	0
AP1G1	38.9317	36.5114	34.496	36.2677	38.142	36.8004	34.3012	37.2977	36.4218	36.4871	36.1235	36.781
AP1G2	17.9897	15.4341	16.8645	17.8349	16.9637	16.1183	14.3841	17.016	16.5042	19.7875	16.2563	16.7175
AP1M1	63.9932	54.7992	56.7497	59.6239	56.9671	54.9457	55.2834	62.5266	61.7504	69.2505	62.8743	57.9742
AP1M2	13.0084	12.3314	13.2847	14.042	15.0206	18.6832	12.0727	15.1506	14.0719	14.5625	14.6609	17.3179
AP1M2P1	0	0	0	0	0	0	0	0	0	0	0	0
AP1S1	111.223	113.086	112.278	112.255	103.639	105.155	98.4863	101.578	111.773	112.496	108.257	105.234
AP1S2	32.5215	35.3316	39.6243	34.2342	29.7711	30.6225	36.6074	35.2637	35.2163	31.8766	31.8666	35.3312
AP1S2P1	0	0	0	0	0	0	0	0	0	0	0	0
AP1S3	114.375	122.043	114.145	112.314	106.305	115.921	113.985	105.03	100.029	102.905	106.61	106.591
AP2A1	38.3988	36.9664	36.4733	37.0521	37.7	38.7561	36.1291	38.8093	43.6112	45.748	41.1821	40.2915
AP2A2	25.6436	26.4304	24.8728	24.8485	19.4238	23.0978	20.7123	21.8852	20.8664	22.3378	21.2619	22.5144
AP2B1	266.135	264.415	256.348	259.975	265.296	266.441	265.162	260.969	259.926	264.502	262.853	265.288
AP2B1P1	0	0.00821922	0	0	0.00816539	0	0.00816889	0.00804765	0.00789773	0	0.00793453	0
AP2M1	365.181	364.26	385.517	379.35	368.558	372.644	353.893	391.086	379.273	415.22	385.596	374.869
AP2S1	198.785	172.912	171.958	186.507	204.139	213.272	191.059	203.306	233.162	243.362	210.611	213.549
AP3B1	22.088	23.7966	25.5363	23.8122	21.7829	23.1531	23.9797	20.2987	19.2602	21.5258	21.8655	22.4414
AP3B2	0.0675763	0.152216	0.0649459	0.117133	0.202257	0.101141	0.0624545	0.289801	0.131296	0.205651	0.164817	0.285942
AP3D1	60.3388	50.3509	53.3346	52.2972	55.3432	53.1383	50.5717	58.2003	57.5128	60.6408	57.7295	57.5555
AP3M1	50.8909	54.7917	53.3327	51.469	47.0195	48.7356	50.8115	47.5725	42.154	41.9914	45.5644	47.7788
AP3M2	8.99319	9.50103	10.0298	9.62866	7.92438	9.71385	9.7076	8.72313	9.54818	8.07345	9.2924	8.61108
AP3S1	90.2925	99.8255	95.3065	95.1209	106.105	101.845	109.727	97.8798	90.6982	96.9373	100.02	103.235
AP3S2	35.1399	38.1032	35.9804	38.549	32.2155	32.8962	34.3595	36.0639	31.7174	29.6735	34.4086	27.4889
AP4B1	11.0734	11.6365	11.8562	12.7918	11.6573	10.8921	10.0027	11.6142	11.9539	10.9207	11.4774	10.9826
AP4E1	4.8916	4.99434	4.77392	4.85026	4.9456	4.86849	5.62102	4.81866	4.39443	4.20564	4.81275	5.17247
AP4M1	18.251	18.4008	18.1029	18.063	16.6077	17.8479	17.6561	16.9853	19.7359	17.0167	18.9955	17.6741
AP4S1	6.77512	7.55735	5.67936	5.79886	5.21983	7.01412	7.89685	5.25651	6.21425	5.17797	7.36111	5.24271
AP5B1	3.50179	2.78831	2.99366	3.04671	3.76867	3.46258	3.51538	3.8416	3.93204	3.85199	3.45935	3.31841
AP5M1	26.0898	25.1249	23.7133	22.9573	22.2738	23.1429	24.7661	22.6523	24.5146	20.6132	24.1146	24.2835
AP5S1	8.62535	8.40113	8.94538	8.51283	8.72808	9.12945	8.63491	9.77976	10.7121	10.9098	9.55035	9.25497
AP5Z1	2.24758	2.28215	2.54625	2.13948	2.76611	2.08866	1.96595	3.15527	2.48196	2.7581	2.53365	2.16821
APAF1	4.16884	4.65067	4.39063	4.6213	4.13758	4.36335	4.286	3.92561	3.77763	4.0367	3.52291	4.01865
APBA1	0.00422013	0	0.00862687	0.0128511	0.00428896	0	0.00663009	0.00843888	0.00414049	0.00649627	0.00416459	0.00415125
APBA2	0.0563722	0.0299042	0.037909	0.100722	0.0410816	0.0368014	0.0312627	0.0878741	0.0843017	0.111471	0.0369343	0.059889
APBA3	8.86872	7.64632	7.13739	8.52365	9.22155	9.53566	8.16012	8.50244	8.05784	11.0058	9.01251	9.06552
APBB1	12.3608	14.0409	14.2723	14.3932	12.4745	13.0682	11.4222	12.8988	14.0328	16.8303	13.9243	12.7543
APBB1IP	0.0162601	0	0.00828429	0	0	0.0325434	0.0164132	0.0323538	0	0	0	0.0159801
APBB2	5.01108	5.22518	4.98669	5.84485	5.17394	5.30042	4.73762	4.39355	4.3413	3.97661	3.35564	4.30252
APBB3	3.89287	3.45433	4.00211	4.59202	3.96907	3.62733	3.74984	3.51292	4.14078	4.31995	3.46402	3.92267
APC	6.27077	6.51568	6.38139	6.9025	7.31935	7.18137	8.00668	6.7969	6.44883	5.9586	6.47801	6.97735
APC2	6.76762	4.75926	4.69644	5.27899	6.57977	6.35334	6.56715	6.30645	7.423	6.06497	6.67323	5.47765
APCDD1	0.00576377	0.155466	0.0409627	0.0638086	0.0647646	0	0.0657294	0.00575915	0	0.0402422	0.0458417	0.0635861
APCDD1L	0.0621151	0	0	0	0	0	0	0	0	0	0	0
APCS	0	0	0	0	0	0	0	0	0	0	0	0
APEH	193.187	192.319	178.24	203.342	188.988	178.04	170.927	187.204	205.924	224.187	204.584	198.043
APELA	0.0436221	0.130931	0.0651622	0.130603	0.0795355	0.19878	0.0669826	0.0662819	0.0341832	0.0643667	0.129003	0.0647898
APEX1	450.41	445.542	406.251	403.315	365.021	364.486	394.709	351.002	416.062	411.699	406.116	407.589
APEX2	35.2904	34.7025	33.8232	35.5579	34.1515	34.5976	32.4682	31.7282	38.1265	39.4597	37.8551	36.3865
APH1A	163.493	153.553	136.125	150.365	171.98	149.785	156.731	159.384	168.892	165.89	161.832	160.714
APH1B	0.892245	0.951245	0.608985	0.765068	1.46973	1.13016	1.6117	1.27635	1.088	0.412983	0.70698	0.626205
API5	84.3735	85.9843	88.0561	84.0692	76.8533	78.4172	84.0522	76.8901	72.9622	71.7792	75.4154	78.5596
API5P1	0.0163908	0	0.0166705	0	0.0331079	0	0	0.0163494	0	0	0	0
API5P2	0	0	0	0	0	0	0	0	0	0	0	0
APIP	29.8043	33.3839	35.9456	31.9769	28.0229	28.9522	30.116	27.4062	27.3517	27.7088	27.8444	28.3539
APLF	0.181409	0.244796	0.258112	0.254332	0.283606	0.22383	0.381881	0.279222	0.206912	0.190255	0.238294	0.311615
APLN	0.437394	0.3756	0.367935	0.491989	0.387181	0.411963	0.387192	0.429897	0.523987	0.509846	0.471916	0.51149
APLNR	0	0	0	0	0	0	0	0	0	0	0	0.00600166
APLP1	3.68541	4.26642	3.10216	3.51482	4.76436	4.82902	4.80986	4.67729	4.53802	2.53123	3.75223	2.78472
APLP2	22.2416	26.6566	26.9458	25.5554	25.021	23.2528	22.9774	22.4612	15.4714	10.0579	12.9101	13.8113
APMAP	16.8336	17.9336	16.7879	17.151	20.2639	17.0114	18.9048	18.4963	17.9709	8.99919	13.4525	12.3801
APOA1	0.0603147	0.0902248	0	0.0300596	0.0605293	0.1207	0	0.0298324	0	0.05919	0.0294824	0.0292735
APOA2	0	0	0	0	0	0	0	0	0	0	0.0874829	0
APOA4	0	0	0	0	0	0	0	0	0	0	0	0
APOA5	0.0745617	0	0	0	0	0	0	0	0	0	0	0
APOB	0	0.00727517	0	0	0	0.00716867	0	0	0.00698676	0	0	0.0070018
APOBEC1	0	0	0	0	0	0	0	0	0	0	0	0
APOBEC2	0.0684274	0	0.0457185	0.0454684	0.0457027	0	0.0229511	0.0452628	0.0222287	0.0447038	0	0.0444476
APOBEC3A	0.0174455	0	0	0	0	0.017295	0	0	0.0169136	0.0258689	0	0.0262512
APOBEC3AP1	0	0	0	0	0	0	0	0	0	0	0	0
APOBEC3B	5.49524	5.46284	4.97173	5.03056	4.78155	4.85219	5.85678	4.51805	5.25187	5.39422	4.899	5.18611
APOBEC3C	0.410347	0.465989	0.390424	0.323206	0.293735	0.658825	0.463462	0.505566	0.397308	0.485716	0.347588	0.471509
APOBEC3D	0.012156	0	0	0	0	0.0156548	0	0	0	0.0241395	0	0
APOBEC3F	0.0083957	0	0.0256299	0	0.00851857	0.0168742	0.0255213	0.0167597	0	0	0.0413042	0.0413814
APOBEC3G	0.070281	0	0.0527047	0.0365855	0.076153	0.0841804	0.0754165	0.0520923	0.0207195	0.0245008	0.0381538	0.0443498
APOBEC3H	0	0.0845041	0.116339	0.0838932	0.0908353	0.126981	0.0595662	0.126662	0.0900644	0.124145	0.0826084	0.0892788
APOBEC4	0	0	0	0	0	0	0	0.00853309	0	0	0	0
APOBR	5.01595e-06	7.50225e-06	1.7082e-06	1.01661e-06	6.85706e-07	6.21539e-06	2.77197e-06	1.43764e-06	1.55828e-06	1.08813e-05	2.38674e-06	2.291e-06
APOC1	2.97014	3.35642	6.18112	5.70655	5.21206	6.06871	4.84553	5.00635	4.41578	3.81686	4.49513	5.2832
APOC1P1	0.352895	0.0422214	0.376352	0	0	0.783569	0.0426674	0.395351	0	0.358835	0.0518418	0.0412969
APOC2	0	0	0	0	0	0	0	0	0	0	0	0
APOC3	0	0	0	0	0	0	0	0	0	0	0	0
APOC4	0.0564793	0	0.0546931	0.0545006	0	0	0.167946	0.0552788	0	0.107805	0	0
APOC4-APOC2	0	0	0	0	0	0	0	0	0	0	0	0
APOD	0.0467097	0.046898	0.0233928	0.0232657	0.029289	0	0.023494	0	0.022756	0	0.0746995	0
APOE	0.507455	0.208337	0.294461	0.506068	0.644524	0.70892	0.716552	0.669486	0.600496	0.473419	0.407238	0.337283
APOF	0.0140147	0.0147089	0.0425285	0.0281804	0.0282683	0	0.0141629	0	0.0137015	0.0138297	0.0274865	0.0137167
APOH	0.0674324	0	0.0885919	0	0.0408563	0	0	0.0443164	0	0	0	0.0871546
APOL1	2.1609	2.92362	2.48481	2.64277	2.86776	2.72683	2.97657	2.6585	2.52454	1.68287	2.06716	2.54472
APOL2	25.922	25.1156	27.2249	28.4223	27.4474	22.3014	24.3199	25.2514	24.6005	25.6126	25.5858	24.4448
APOL3	3.90802	3.9943	4.04381	3.58054	3.99943	3.19255	3.48991	4.24606	2.72809	3.81973	2.73568	3.41687
APOL4	0.292507	0.422345	0.32623	0.310792	0.484963	0.440309	0.477802	0.418611	0.347165	0.195194	0.331236	0.155939
APOL5	0	0	0	0	0.0173928	0.0172914	0	0.0171928	0	0	0	0
APOL6	1.01547	1.21954	1.03849	1.10171	1.513	1.32202	1.52802	1.36185	1.00065	0.804186	1.04756	1.10935
APOLD1	3.75664	4.56884	4.51252	3.63804	3.66	4.26799	4.25375	4.38407	4.31914	3.78048	3.82521	3.15011
APOM	7.64243	7.66306	7.97586	7.31932	6.67845	7.14741	5.99675	7.67362	7.20267	6.89	6.43792	7.13039
APONP	0	0	0	0	0	0	0	0	0	0	0	0
APOO	65.9473	70.8666	68.7511	65.4897	59.0943	61.2866	63.9738	59.7895	56.1969	56.0329	62.451	64.3996
APOOL	9.16095	7.96587	10.8038	8.47564	8.32543	9.25126	8.62622	9.38581	8.62753	7.89605	8.33689	8.08776
APOOP1	0	0	0	0	0	0	0	0	0	0	0	0
APOOP2	0	0	0	0	0	0	0	0	0	0	0	0
APOOP3	0	0	0	0	0	0	0	0	0	0	0	0
APOOP4	0	0	0	0	0	0	0	0	0	0	0	0
APOOP5	0	0	0	0	0	0	0.0656109	0	0	0	0	0
APP	65.3634	78.5381	80.936	71.8889	67.8258	62.1419	64.7201	66.0782	51.4476	28.19	41.8584	37.1079
APPBP2	21.8636	21.3686	23.6568	22.0011	17.0827	19.2458	21.2381	20.438	18.7258	21.2705	21.5172	22.0855
APPL1	25.6616	24.5189	24.7234	22.8009	23.6036	23.2735	26.2622	22.6196	23.3526	21.9664	23.839	24.3542
APPL2	8.4781	8.6524	8.6003	8.84138	7.01529	7.40212	7.81513	6.48054	6.88849	7.47865	7.34869	6.98943
APRT	222.08	206.284	210.44	220.034	243.725	250.504	237.243	253.454	274.38	275.202	255.497	242.979
APTX	80.2639	80.3934	80.6813	77.7089	76.9844	72.4221	75.5588	71.9239	74.5551	72.5718	73.0272	72.5322
AQP1	3.69541	2.7412	3.07959	3.15302	3.75847	3.07341	3.36314	4.01829	4.32227	3.3616	3.2858	3.45927
AQP10	0	0	0	0	0	0.0133529	0.0134671	0.0132704	0	0	0	0
AQP11	0.239339	0.186524	0.164289	0.227489	0.240011	0.194944	0.237107	0.150639	0.205257	0.238499	0.201474	0.201001
AQP12A	0	0	0	0	0	0	0	0	0	0	0	0
AQP12B	0	0	0	0	0	0	0	0	0	0.00736613	0	0
AQP2	0.0135784	0	0.0137412	0.0815299	0.0759699	0.0728917	0.0735924	0	0.035702	0.0742682	0.00515518	0.0356196
AQP3	746.974	625.431	511.97	606.942	725.533	691.603	672.478	693.403	765.426	584.762	611.702	626.473
AQP4	0	0.0627368	0.0653646	0	0	0	0.00414516	0.0664966	0.00400548	0	0	0
AQP5	0.155598	0.190212	0.225203	0.223924	0.137766	0.0513591	0.138154	0.119152	0.16843	0.220042	0.134004	0.189182
AQP6	0.162064	0.0569279	0.0768929	0.0338587	0.0312157	0.104266	0.0858214	0.0350825	0.124064	0.0635794	0.0737007	0.0676806
AQP7	0.323479	0.527637	0.356043	0.460819	0.497705	0.60005	0.462776	0.482905	0.561692	0.725982	0.494313	0.638136
AQP7B	0	0	0	0	0	0	0	0	0	0	0	0
AQP7P1	0	0	0	0	0	0	0	0	0	0	0	0
AQP7P2	0	0	0	0	0	0	0	0	0	0	0	0
AQP7P3	0	0	0	0	0	0	0	0	0	0	0	0
AQP7P4	0	0	0	0	0	0	0	0	0	0	0	0
AQP7P5	0	0	0	0	0	0	0	0	0	0	0	0
AQP8	0	0.020172	0	0	0.0201034	0	0	0	0	0	0	0
AQP9	0	0	0	0	0	0	0	0	0	0.0186274	0	0
AQR	11.3948	12.9118	13.1748	11.5295	10.5807	13.0473	12.6522	10.9885	10.7228	10.7067	10.2868	11.9991
AR	0.323792	0.455571	0.40754	0.543556	0.419885	0.473237	0.368813	0.366474	0.404171	0.3421	0.409129	0.386116
ARAF	62.3251	57.2797	58.2642	59.3188	64.7277	66.4374	60.8585	64.826	69.1503	66.9569	65.5601	63.5898
ARAFP1	0	0	0	0	0	0	0	0	0	0	0	0
ARAFP2	0	0	0	0	0	0	0	0	0	0	0	0
ARAFP3	0	0	0	0	0	0	0	0	0	0	0	0
ARAP1	17.7306	17.0293	18.0408	18.4029	17.1782	16.8958	16.0191	17.3937	18.7381	20.1746	18.5752	17.4361
ARAP2	0.462517	0.347171	0.437198	0.520449	0.241203	0.766722	0.387179	0.39263	0.627245	0.499348	0.267898	0.371654
ARAP3	2.87495	2.67444	2.82218	2.98808	2.86402	2.86017	2.77634	2.91747	2.83622	3.10457	2.58667	3.11418
ARC	0.629421	0.559675	0.549878	0.515459	0.724447	0.877139	0.61668	0.787891	0.693034	0.776894	0.74133	0.744267
ARCN1	54.5126	55.9601	47.5924	50.9632	52.0724	50.4477	56.6042	47.8644	50.287	43.9155	53.2268	52.1283
AREG	0.498097	0.355163	0.250134	0.290182	0.395668	0.414382	0.37627	0.309145	0.445299	0.122226	0.263436	0.344125
AREL1	13.9383	13.8101	12.1704	13.685	15.4315	14.6703	15.3587	14.4833	13.8706	11.5605	13.0231	13.4231
ARF1	450.791	432.912	487.963	473.336	468.242	461.462	433.515	473.486	473.028	500.881	473.956	459.693
ARF1P1	0	0	0	0	0	0	0	0	0	0	0	0
ARF1P2	0	0	0	0	0	0	0	0	0	0	0	0
ARF1P3	0	0	0	0	0	0	0	0	0	0	0	0
ARF3	242.88	247.62	277.616	284.9	254.389	258.024	231.879	269.257	252.957	284.373	262.555	255.32
ARF4	441.479	404.045	308.827	385.485	365.337	384.009	367.348	345.014	412.191	435.363	405.494	413.513
ARF4P1	0	0	0	0	0	0	0	0	0	0	0	0
ARF4P2	0.149123	0	0.0710838	0	0	0.0724385	0.146487	0.0725427	0	0	0	0
ARF4P3	0	0	0	0	0	0	0	0	0	0	0	0
ARF4P4	0	0	0	0	0	0	0	0	0	0	0	0
ARF5	185.797	167.615	175.541	175.774	191.137	194.494	190.473	200.519	218.231	206.733	199.212	190.549
ARF6	25.8527	24.9325	25.1267	24.9563	25.4786	24.9502	25.3783	26.1675	24.4445	26.1945	26.3556	25.685
ARFGAP1	26.2461	27.6575	27.87	29.7641	24.6497	25.9186	22.5097	25.1582	27.253	27.3513	26.9359	25.885
ARFGAP2	56.7853	49.4793	53.1058	48.9401	48.8767	46.5626	43.6885	54.8546	53.33	51.1506	51.2874	51.7253
ARFGAP3	24.2052	26.6392	25.8034	27.4458	24.9516	24.6682	26.365	22.8797	25.7603	25.3953	25.1521	27.478
ARFGEF1	6.44985	6.711	7.40775	6.63362	6.11978	7.34165	6.59997	5.78278	7.13195	5.81557	6.14409	6.97183
ARFGEF2	11.2922	11.1327	11.4181	11.316	11.788	12.1777	12.5221	11.7927	10.9789	10.8862	11.31	11.6442
ARFGEF3	0.680716	0.648956	0.778393	0.685787	0.787531	0.721311	0.740557	0.805917	0.769089	0.938985	0.892548	0.849261
ARFIP1	11.196	15.034	14.1265	13.395	11.3061	12.6623	14.2222	13.3791	12.0547	12.0118	11.4289	13.3652
ARFIP2	78.1858	75.2989	79.3657	79.3284	71.0578	69.7062	69.8995	71.1315	76.6781	82.949	74.306	73.0513
ARFRP1	19.8422	19.5175	21.3686	23.128	20.984	21.7091	18.9746	21.7988	22.5121	22.0117	22.117	20.322
ARG1	0	0.0851913	0	0	0.0169691	0	0	0	0	0.0157821	0.0156882	0
ARG2	6.55892	7.29546	6.70949	6.46368	6.33052	6.22665	6.53114	5.64583	6.75679	6.10334	6.82318	6.14291
ARGFX	0.166269	0.19392	0.0828912	0.109957	0.0829822	0.110251	0.194727	0.0548806	0.323502	0.162308	0.188564	0.161597
ARGFXP1	0.0867704	0	0.11521	0.0286697	0.0288443	0.0717234	0.0290179	0.0572525	0.112501	0.104524	0.168565	0.0842803
ARGFXP2	0.0294216	0	0.0585667	0.0291375	0.11732	0.0732466	0.0295106	0	0	0.0286822	0	0
ARGLU1	13.8255	16.2055	15.5507	13.1486	14.2878	13.9891	13.5255	11.4029	12.2469	13.1365	14.4413	12.1285
ARHGAP1	37.644	33.3606	32.34	35.1965	39.7053	39.1107	36.0769	39.7921	37.4116	40.011	37.263	38.0783
ARHGAP10	4.97866	4.919	4.81611	5.25321	4.207	4.51452	4.68579	3.9622	4.26623	4.92145	4.62973	4.74715
ARHGAP11A	92.3612	90.1774	109.6	92.6062	85.5397	97.5074	89.4278	83.6585	99.1045	81.2099	86.9881	96.841
ARHGAP11B	4.37514	5.04551	4.32262	4.48021	3.74304	3.86327	3.74657	4.51865	3.70713	3.46871	4.09565	3.33946
ARHGAP12	9.51051	11.0718	10.4329	9.68777	8.20388	9.04131	10.7842	9.35034	8.14243	9.33083	9.40039	9.20642
ARHGAP15	0.0504762	0.0475116	0.081553	0.0201624	0.0344959	0.0448747	0.0880448	0.0908571	0.0342678	0.0523769	0.0710443	0.10876
ARHGAP16P	0	0	0	0	0	0	0	0	0	0	0	0
ARHGAP17	84.5198	88.5597	85.7262	87.8275	86.5228	83.9386	80.4064	81.4304	70.484	88.1236	79.6747	81.2273
ARHGAP18	7.13414	7.35725	8.01301	6.96033	7.07779	6.83477	7.37466	6.42526	5.95177	7.42622	6.80251	6.73282
ARHGAP19	5.95366	6.45682	7.04854	5.74957	6.05746	6.18632	5.68271	6.10278	5.42307	5.06167	5.74929	5.34622
ARHGAP19-SLIT1	0.726818	1.53996e-07	0	0.638679	0	0	0	0.178232	0.490664	0.0687928	0.00672319	0.471833
ARHGAP20	0.138354	0.0969241	0.0989064	0.180457	0.0878107	0.0513804	0.09249	0.0967025	0.0847551	0.110075	0.0850898	0.112923
ARHGAP21	48.3034	46.7065	51.7354	48.0144	46.5919	48.6469	50.0184	45.5514	44.8946	43.4202	46.4049	47.8021
ARHGAP22	4.10068	4.94571	5.20451	4.54398	4.11485	5.00804	5.06687	3.97502	4.5797	5.66586	4.65327	5.44796
ARHGAP23	34.1406	31.538	30.6921	34.4097	36.7052	34.3605	34.6466	34.66	40.211	39.9655	39.2784	35.0236
ARHGAP23P1	0	0	0	0	0	0	0.0315827	0	0	0	0	0
ARHGAP24	0.383763	0.342483	0.530828	0.458701	0.413613	0.237332	0.333482	0.461503	0.432397	0.317004	0.492514	0.301111
ARHGAP25	0.138004	0	0.140688	0.104189	0.0123179	0.0405558	0.0650808	0	0.154752	0.0241067	0.0982672	0.172623
ARHGAP26	1.87299	1.90803	1.42098	1.31092	1.83553	1.62503	1.73019	1.83823	1.71203	1.8323	1.5135	1.95873
ARHGAP27	3.33104	2.92039	2.68777	3.02855	3.96276	3.19182	3.12091	3.61569	3.92471	3.36965	3.0564	2.97358
ARHGAP27P2	0	0	0	0.0470414	0	0	0	0	0	0	0.139205	0
ARHGAP28	4.7576	5.26149	5.33113	5.15574	4.69553	4.70022	4.8293	4.91315	4.62083	4.68694	4.67584	4.74217
ARHGAP29	5.53357	5.96296	5.37158	5.18034	5.16385	4.63787	5.32594	5.16718	4.90317	4.70474	5.21546	5.39453
ARHGAP30	0.0789612	0.0403529	0.0805847	0.0514696	0.100054	0.0510864	0.126417	0.0507227	0.0719004	0.0728377	0.0815744	0.0554397
ARHGAP31	0.13685	0.131749	0.136974	0.138137	0.132822	0.134792	0.111649	0.131554	0.131378	0.108285	0.129829	0.118121
ARHGAP32	4.96212	4.05262	4.71332	5.0483	4.84083	5.01699	5.03384	4.99429	5.29511	4.90913	4.83258	5.12889
ARHGAP33	3.16182	4.09301	1.76268	2.53366	4.93521	2.49861	2.86375	2.13211	3.88105	3.17838	5.12555	3.24835
ARHGAP35	0.692982	0.469255	0.384001	0.223065	0.598558	0.347745	0.147356	0.414005	0.254306	0.177582	0.336512	0.396174
ARHGAP36	1.49202	1.58477	1.49004	1.81428	1.31261	1.3913	1.67431	1.09391	1.26823	1.25188	0.992587	1.19102
ARHGAP39	2.84712	2.79931	3.04148	2.75726	3.23157	3.06274	3.15956	3.39299	3.2981	3.48661	3.33727	3.14683
ARHGAP4	0.241826	0.30135	0.239344	0.237255	0.579249	0.401337	0.43389	0.526114	0.330153	0.540413	0.586808	0.267918
ARHGAP40	0	0	0	0	0	0	0	0	0.00775911	0	0	0
ARHGAP42	3.19348	2.64102	3.96765	2.9718	2.56656	2.92575	2.68526	2.74556	2.62376	2.90965	3.59052	2.94064
ARHGAP42P1	0	0	0	0	0	0	0	0	0	0	0	0
ARHGAP42P2	0	0	0	0	0	0	0	0	0	0	0.0106708	0
ARHGAP42P3	0	0	0	0	0	0	0	0	0	0	0	0
ARHGAP42P4	0.00764603	0	0	0	0	0	0	0	0.00752837	0	0	0
ARHGAP42P5	0	0	0	0	0	0	0.00775432	0	0	0	0.00752366	0
ARHGAP44	6.04092	5.89252	4.99504	5.70272	5.8901	5.85995	5.65949	5.65494	6.60492	6.00516	5.59582	6.39067
ARHGAP45	9.31697	8.30999	8.47109	9.10809	10.7794	9.57308	9.85019	10.6817	11.3649	12.0533	9.63178	9.73326
ARHGAP5	17.3068	18.1433	17.9547	18.2656	16.4719	17.3394	16.9645	17.4663	14.3881	14.2638	15.5908	16.7045
ARHGAP6	0.00842811	0.0311431	0.0158434	0.0432216	0.0345704	0.0253081	0.0696666	0.106924	0.0337859	0.0101221	0.0100026	0.0536746
ARHGAP8	0.270524	0.329336	0.430781	0.331857	0.655925	0.421195	0.530686	0.34999	0.368824	0.346995	0.46901	0.275008
ARHGAP9	0.0834047	0.105813	0.0622888	0.0792537	0.0630196	0.224882	0.138967	0.0172942	0.208992	0.00764412	0.0889064	0.0302726
ARHGDIA	345.311	303.277	359.005	377.015	326.158	327.21	330.724	370.45	356.984	365.724	341.795	343.004
ARHGDIB	0.50541	0.186028	0.350957	0.373373	0.402236	0.462417	0.267539	0.299969	0.440743	0.667196	0.21129	0.867115
ARHGDIG	0.0958451	0.188972	0.0935808	0.186486	0.471162	0.321324	0.177063	0.37647	0.332437	0.372869	0.228552	0.368773
ARHGEF1	20.9895	19.0517	20.9374	20.5015	18.7177	18.8681	17.2268	18.8701	19.05	24.9371	20.5081	20.1444
ARHGEF10	9.18439	8.90164	9.57096	9.84599	8.39317	8.77335	8.76927	8.6355	7.93008	10.1877	9.43609	8.45358
ARHGEF10L	7.04693	5.67552	6.06621	6.67714	6.23866	6.50001	6.01198	6.4186	7.10765	7.84018	7.0261	6.56503
ARHGEF11	9.20771	8.74013	9.34368	8.979	9.50574	8.73553	8.78533	9.02126	8.84923	9.36154	8.72386	9.01822
ARHGEF12	19.8473	19.0404	19.1492	19.1039	19.9813	20.6269	21.0832	19.7326	18.6861	18.646	20.3741	20.7205
ARHGEF15	0.0493057	0.048258	0	0	0.00535617	0	0	0.00633484	0	0	0	0
ARHGEF16	3.09163	3.54308	3.22407	3.83677	3.3408	3.41285	2.97151	3.52891	3.55815	3.88386	3.3282	3.34543
ARHGEF17	8.42616	8.10996	8.47661	8.51235	7.71391	8.42037	7.96179	8.36445	7.63667	7.55514	8.16066	8.21093
ARHGEF18	5.96928	5.8985	6.31917	6.32613	6.48974	6.30029	6.31618	6.59853	6.55688	6.87732	6.61046	6.53662
ARHGEF19	11.2094	10.019	8.97821	10.6573	11.471	10.4515	10.6371	11.1515	12.5917	13.4341	11.3514	11.0064
ARHGEF2	82.7313	73.4408	71.8266	73.806	70.1866	68.0076	68.1505	67.9416	75.2942	77.4653	76.7659	72.3508
ARHGEF25	4.79084	5.01005	5.16282	4.89846	4.17134	4.14045	3.95203	4.74215	4.39383	5.24484	4.88357	4.96797
ARHGEF26	2.11487	2.24485	2.3252	2.26941	1.89637	2.07205	2.12053	2.26464	1.90982	2.38883	2.23294	2.03011
ARHGEF28	1.78435	2.36796	2.46357	2.3397	1.45655	1.54488	2.13239	1.50459	1.64428	1.46923	2.34236	1.48269
ARHGEF3	5.38126	5.81748	5.98424	6.04609	6.4716	6.60832	5.79612	6.34266	5.25231	6.44125	5.8422	5.7277
ARHGEF33	8.23379	9.79155	7.8696	8.05576	8.03576	8.35623	8.48551	7.82354	8.81001	9.0072	8.08173	8.48678
ARHGEF34P	1.07039	0.574442	0.923164	1.1851	0.632447	0.52946	0.807185	0.835625	0.994831	1.00248	1.30501	0.6931
ARHGEF35	1.43425	1.25525	1.37591	1.15254	1.422	1.22332	1.32667	1.33626	1.23484	1.22861	1.1523	1.33423
ARHGEF37	0.868637	0.6872	0.753735	0.866879	0.697822	0.714978	0.861344	1.24952	1.00667	1.1653	1.25452	1.05066
ARHGEF38	0.417671	0.173013	0.451405	0.574486	0.0664112	0.333369	0.28599	0.465287	0.459823	0.269475	0.234903	0.195624
ARHGEF39	15.8658	17.6878	16.8437	18.7553	17.4268	16.5767	15.2696	16.0738	16.0387	16.471	14.9167	16.4239
ARHGEF4	1.96506	2.37098	2.3541	2.15981	2.46574	2.31231	2.04031	2.30261	1.76944	1.70006	1.83586	1.69488
ARHGEF40	3.51206	3.63352	3.24602	3.48019	2.93475	2.9115	3.06153	3.11179	3.42964	3.72936	3.5884	3.2843
ARHGEF5	3.50495	3.52952	3.9691	3.20513	3.72027	4.10892	4.17578	4.11262	3.39177	3.79091	3.43319	3.30776
ARHGEF6	0.00908697	0	0	0.00461222	0.0184887	0.0274983	0.00922489	0.00454216	0	0.00453019	0.00896563	0.0178746
ARHGEF7	21.3973	18.3298	20.0357	19.0246	17.242	17.7015	17.4246	18.2092	18.5625	18.9002	18.1922	19.4759
ARHGEF9	9.16161	9.53881	10.0811	8.94072	9.26031	9.42435	9.21278	9.1958	10.2121	9.19158	9.65809	9.38029
ARID1A	16.1299	15.1264	15.7727	16.1261	16.3523	16.9092	15.4605	15.8011	15.2306	16.313	16.5	15.2601
ARID1B	16.7201	14.5934	15.258	15.6871	15.7318	15.8816	14.2948	16.4653	15.3993	16.6874	15.8248	14.9295
ARID2	7.88005	8.1225	7.53982	8.1855	7.58721	8.29091	8.49706	8.40653	6.7662	7.70421	7.42503	8.10144
ARID3A	2.26773	2.29444	3.09494	2.25017	2.29105	2.75911	1.43878	3.26752	1.5835	3.05467	2.09407	2.34042
ARID3B	1.42417	1.31125	1.5371	1.37882	1.46384	1.81277	1.50816	1.65153	1.59199	1.49314	1.80864	1.81073
ARID3BP1	0	0	0	0	0	0	0	0	0	0	0	0
ARID3C	0.265371	0.107182	0.178259	0.2481	0.0889631	0.283047	0.231992	0.228676	0.155457	0.104442	0.138463	0.13826
ARID4A	2.59398	2.94384	2.79601	3.02728	2.69844	3.01913	2.70218	2.6306	2.71406	2.72815	2.48856	3.06123
ARID4B	7.88708	9.05633	9.33352	8.60373	7.76636	8.12819	8.03562	7.59005	7.08496	7.03606	8.45088	7.95062
ARID5A	1.31766	1.09552	1.54274	1.20175	1.36714	1.29099	1.21411	1.74222	1.62226	1.82619	1.57286	1.32504
ARID5B	11.3419	9.1784	9.51798	9.50855	10.5262	10.6539	10.2728	10.437	9.86741	9.33411	9.98671	10.1705
ARIH1	33.1318	33.2813	47.4678	36.476	32.5214	33.7298	35.3886	36.5468	36.8729	35.9843	35.6718	38.0258
ARIH2	165.824	156.719	165.162	159.541	144.312	147.819	141.218	141.917	128.018	141.757	143.81	135.285
ARIH2OS	1.99035	1.70642	1.63181	1.35583	1.66725	1.85625	1.41322	1.04495	1.55988	1.27592	1.36168	1.51312
ARIH2P1	0	0	0	0	0	0	0.0168917	0	0	0	0	0
ARL1	106.069	115.36	108.12	101.238	85.9675	99.539	95.0883	94.5064	88.9653	93.0665	98.5575	92.696
ARL10	3.48435	3.15193	2.9872	3.62103	3.49744	3.86007	3.96158	3.39476	3.74648	2.29087	3.77769	3.45094
ARL11	0.0323752	0.0194914	0.0119264	0	0.00681606	0	0.00592917	0.00723803	0.0114616	0.0085436	0	0.0149944
ARL13A	0.192995	0.326447	0.405782	0.171079	0.329955	0.21898	0.296908	0.332996	0.219883	0.238526	0.403581	0.200232
ARL13B	10.5163	11.1348	10.8054	10.1594	12.4056	12.4574	11.8202	10.8695	14.5765	11.2305	11.7295	10.9908
ARL14	0.0196783	0	0	0	0	0	0	0	0	0	0	0
ARL14EP	34.6506	33.4349	32.0904	34.5366	29.5617	32.7116	34.6187	31.8687	31.7873	28.3017	30.1658	30.2842
ARL14EPL	0.0616822	0.0331367	0	0.0248449	0.0492872	0.0162707	0.0491994	0.0245863	0	0.0321711	0.0159506	0.0476711
ARL14EPP1	0	0	0	0	0	0	0	0	0	0	0	0
ARL15	13.6077	13.7876	13.791	13.6355	16.0038	14.6913	13.6023	14.049	13.898	16.398	15.3004	15.1402
ARL16	27.0849	28.3181	30.1378	29.7324	25.7242	28.1502	28.3487	27.1336	27.0442	27.0426	24.7749	26.6518
ARL17A	24.4219	21.4324	21.3524	21.8715	21.7054	19.9994	22.7919	23.0019	22.333	19.6704	22.9291	21.3191
ARL17B	34.4385	34.7636	30.5188	28.9213	31.0723	29.6867	29.4006	30.3753	29.7265	32.3846	30.3494	31.0309
ARL2	194.891	170.765	164.404	175.225	193.654	190.313	178.031	192.914	226.772	238.754	210.355	204.478
ARL2-SNX15	0.326043	0.273387	0	0.252107	0	0.23803	0.0801165	0	0.0791533	0.086016	0.0799457	0
ARL2BP	48.8298	45.8969	44.9391	45.0485	46.4425	47.2619	48.6826	47.3382	46.873	46.9822	46.8463	50.6734
ARL2BPP1	0	0	0	0	0	0	0	0	0	0	0	0
ARL2BPP10	0	0	0	0	0	0	0	0	0	0	0	0
ARL2BPP2	0	0	0	0	0	0	0	0	0	0	0	0.0810676
ARL2BPP3	0	0	0	0	0	0	0	0	0	0	0	0
ARL2BPP4	0	0	0	0	0	0	0	0	0	0	0	0
ARL2BPP5	0	0	0	0	0	0	0	0	0	0	0	0
ARL2BPP6	0	0	0	0	0	0	0	0	0	0	0	0
ARL2BPP7	0	0	0	0	0	0	0	0	0	0	0	0
ARL2BPP8	0	0	0	0	0	0	0	0	0	0	0	0
ARL3	12.9334	13.6441	14.4332	13.5313	12.408	13.2342	13.2901	13.0032	12.94	13.1253	13.5331	12.5274
ARL4A	43.4337	47.8957	43.0598	45.4128	39.5693	41.3571	43.6214	41.4449	40.1446	41.2054	42.2275	44.5592
ARL4AP1	0	0	0	0	0	0	0	0	0	0	0	0
ARL4AP2	0	0	0.113666	0	0	0	0	0	0	0	0	0
ARL4AP3	0	0	0	0	0	0	0	0	0	0	0	0
ARL4AP4	0	0.0734131	0	0.0728856	0.0741213	0	0	0	0	0	0	0
ARL4AP5	0.0596517	0.116122	0.116448	0	0	0.0590494	0.118382	0.0584088	0.114157	0.0574534	0.0566812	0.115201
ARL4C	0.441198	0.507109	0.596259	0.539764	0.478253	0.521232	0.584672	0.59922	0.582699	0.710275	0.520007	0.680561
ARL4D	10.3876	10.501	9.56624	10.4773	12.3364	11.3375	11.3593	10.6096	12.2732	12.4269	10.9033	11.5179
ARL5A	26.5535	26.9286	26.0394	25.3236	22.886	26.9674	25.9331	26.799	24.8504	25.3115	26.1945	26.4012
ARL5AP1	0	0	0	0	0	0	0	0	0	0	0	0
ARL5AP2	0	0	0	0	0	0	0	0	0	0	0	0
ARL5AP3	0	0	0	0	0	0	0	0	0	0	0	0
ARL5AP4	0	0	0	0	0	0.0761163	0	0	0	0.0738044	0	0
ARL5AP5	0	0	0	0	0	0	0	0	0	0	0	0
ARL5B	6.39184	6.92917	7.02248	6.69433	7.58775	7.27828	8.27549	7.63754	6.19586	6.09296	6.98355	7.44243
ARL5C	0.0505666	0.0493804	0	0	0	0	0	0.0730516	0	0	0	0.0713486
ARL6	9.66315	9.75935	8.2054	8.55349	7.70026	8.34441	9.08651	7.9338	9.00307	7.92174	9.12905	8.56085
ARL6IP1	83.3997	85.1201	83.6243	82.5517	110.188	100.002	115.975	109.045	83.8966	46.5822	70.549	71.114
ARL6IP1P1	0	0	0	0	0	0	0	0	0	0	0	0
ARL6IP1P2	0	0	0	0	0	0	0	0	0	0	0	0
ARL6IP1P3	0	0	0	0	0	0	0	0	0	0	0	0
ARL6IP4	184.881	177.284	193.5	187.356	166.978	162.798	171.256	173.716	204.585	205.176	204.826	182.12
ARL6IP5	33.9914	38.2816	36.8904	36.6485	50.8258	43.5033	45.0445	47.7362	42.8705	26.5544	32.8934	35.7623
ARL6IP6	13.6817	15.516	15.4741	12.9357	13.7168	14.5553	15.6996	14.4326	13.9642	13.1283	12.3403	14.1495
ARL8A	13.5071	14.4171	14.7486	15.3667	17.0781	15.908	15.3909	16.7833	16.8357	17.8849	16.805	15.4108
ARL8B	10.3475	13.7843	9.34622	14.6308	12.156	17.1168	12.4722	16.113	15.5995	17.7527	13.9293	11.5409
ARL9	0.0179863	0	0	0.0180117	0	0.0327769	0.0181404	0.00908605	0.028876	0.017693	0.00996279	0.017568
ARMC1	44.8313	44.283	46.3525	40.4389	39.1971	40.9373	42.5286	40.4553	42.2811	40.4711	38.8202	38.8358
ARMC10	54.7011	61.1006	60.238	59.4615	52.9412	50.9254	52.7343	49.333	48.0084	51.3117	48.3837	55.2388
ARMC10P1	0	0.0349923	0	0	0	0	0	0	0	0	0	0
ARMC12	0	0.0239555	0.0672629	0.0838074	0.0448205	0.085976	0	0.0473504	0	0.109604	0.0436225	0.0839839
ARMC2	4.33564	5.26312	3.83663	4.81532	4.33779	4.35015	4.5163	3.83414	4.64937	3.58607	4.33991	4.9022
ARMC3	0.974575	1.09558	0.742432	0.535054	1.26828	0.698618	0.760991	0.604742	0.56931	0.469457	1.19468	0.704322
ARMC5	4.88871	4.28151	4.39317	4.80051	4.97532	4.53829	4.42548	5.13281	5.50077	5.93118	4.94339	4.92132
ARMC6	41.4875	41.9018	48.5755	50.7868	42.3795	44.9536	39.6852	46.2455	45.4432	58.6576	46.6317	43.1323
ARMC7	9.24626	8.23734	8.39992	8.49431	9.67291	9.38139	8.99234	9.96243	11.0785	10.6917	8.97574	9.15191
ARMC8	22.0504	24.514	23.5067	24.0166	23.3272	21.6897	22.1539	23.6203	19.1046	19.2373	21.08	23.4873
ARMC8P1	0	0	0	0	0	0	0	0	0	0	0	0
ARMC9	13.1868	13.6765	13.7918	12.5847	13.4285	13.3927	13.1688	11.0473	12.3874	15.3112	14.1495	14.2737
ARMCX1	0.0217076	0.0110352	0.0220313	0	0.0219452	0	0.0549235	0.0216447	0	0.0107375	0.0319957	0.0106402
ARMCX2	41.4096	42.0359	47.3519	45.2804	37.7521	39.7098	40.0863	39.0562	39.0948	41.5592	35.5769	39.9494
ARMCX3	33.7955	37.1635	36.3311	40.4488	36.7608	36.2534	33.8817	30.3795	34.352	32.1294	31.4223	33.3078
ARMCX4	0.939367	1.90203	1.83733	2.17461	3.3703	2.24568	1.91851	1.28334	1.9409	2.90794	1.68095	1.86286
ARMCX5	13.2206	12.8602	13.1151	12.3942	11.6957	11.9711	13.2997	13.0312	11.624	12.3848	12.8743	12.1544
ARMCX6	42.5809	44.325	43.1798	40.1865	43.8737	39.6289	42.8175	40.643	48.8548	44.4493	44.0126	42.1257
ARMCX7P	0	0	0	0	0	0	0	0	0	0	0	0
ARMH1	0.439739	0.369752	0.420666	0.873426	0.65079	0.755523	0.436435	0.292902	0.465778	0.790996	0.178275	0.544213
ARMH2	0.0729836	0.036165	0.036055	0.0358942	0	0.0722554	0	0	0.0353884	0	0	0
ARMH3	8.45356	9.71213	8.26366	9.38499	9.0096	8.54015	8.43753	8.85088	8.83569	9.15755	9.02646	8.51309
ARMH4	10.7035	12.7481	11.6025	12.8316	10.9399	11.3382	11.8576	12.2534	11.2748	10.528	10.5368	10.8925
ARMS2	0.0724676	0	0.0358096	0	0	0	0	0.0357544	0	0.0351317	0.035028	0
ARMT1	11.7223	11.6979	11.7149	10.7153	10.5862	12.1423	13.0105	11.335	9.98509	9.95461	10.8425	11.1972
ARNT	48.2903	45.1729	50.2476	45.9928	37.6201	41.99	41.2176	38.4456	48.8631	50.2183	48.0037	46.6866
ARNT2	0.0322564	0.114023	0.00580493	0.0969287	0.0297416	0.0514846	0.00941317	0.0169881	0.0127633	0.0354979	0.0182833	0.00959879
ARNTL	10.8628	12.2372	12.9139	12.1027	9.75499	10.377	11.8132	10.1096	11.2585	11.4664	11.2699	11.8571
ARNTL2	9.91783	10.867	11.1893	11.2662	9.98355	9.8877	10.0679	9.22951	8.43787	9.31386	9.53611	8.71941
ARPC1A	129.552	128.744	136.637	137.466	141.314	139.928	138.969	137.017	127.044	146.952	132.246	134.689
ARPC1B	136.089	107.89	131.727	127.125	136.724	141.09	128.191	150.076	163.892	218.758	158.034	139.516
ARPC1BP1	0	0	0	0	0	0	0	0	0	0	0	0
ARPC2	321.564	327.561	335.565	324.492	312.254	308.621	325.141	301.034	307.038	312.888	324.485	317.535
ARPC3	201.795	228.805	245.051	226.166	219.038	218.929	217.529	215.464	196.878	210.014	201.542	217.948
ARPC3P1	0.145564	0	0.0694765	0.138653	0	0.0707601	0.143057	0	0	0.0686395	0	0.13845
ARPC3P2	0	0	0	0	0	0	0	0	0	0	0.0688466	0
ARPC3P3	0.0693445	0	0.066692	0.132497	0	0.0676942	0	0	0	0	0	0
ARPC3P4	0.0730128	0	0	0	0	0	0	0.071051	0	0	0	0
ARPC3P5	0	0	0	0	0	0	0	0	0	0	0	0
ARPC4	253.562	236.117	236.512	250.909	275.741	256.487	241.838	260.015	252.366	275.958	249.354	242.7
ARPC4-TTLL3	3.59929	5.66986	4.6699	6.73026	6.68237	5.78847	4.27923	5.36493	3.98465	3.74475	4.35615	2.89456
ARPC5	240.282	246.722	319.381	260.121	256.906	292.53	259.918	262.347	243.941	266.754	259.557	241.759
ARPC5L	82.1039	85.5865	80.3605	80.4164	80.0321	80.4742	81.4017	75.4517	80.0679	75.4374	80.8911	85.3705
ARPIN	12.643	11.9835	10.6091	11.3414	10.7212	10.8077	10.7214	10.4233	11.3453	12.9287	12.2933	13.3663
ARPIN-AP3S2	16.3807	16.843	17.6444	16.6817	15.1527	16.5314	15.1037	16.4844	16.499	17.319	16.2069	16.2489
ARPP19	112.555	97.7781	101.026	97.191	103.262	95.4284	106.024	98.7011	108.382	105.778	107.384	103.057
ARPP19P1	0	0	0	0	0	0	0	0	0	0	0	0
ARPP19P2	0	0	0	0	0	0	0	0.18919	0	0	0	0
ARPP21	0.0772752	0.0660811	0	0.0239593	0.0240894	0.00951557	0.0337978	0	0	0.0464903	0	0.0697765
ARR3	0.059148	0	0.0792945	0.13161	0	0.0196937	0.0397369	0.078349	0	0.0387359	0.0577907	0.0656314
ARRB1	6.38022	5.53197	5.40336	5.31336	5.56459	5.62569	5.61274	5.71499	5.68296	5.39904	5.64157	5.73223
ARRB2	98.2705	97.6008	88.3402	98.4518	96.2968	94.8479	87.0213	91.1983	91.6553	101.067	97.6682	99.1146
ARRDC1	29.0365	26.8221	24.5152	28.3961	29.5858	27.0998	24.1801	26.4619	29.7987	32.2985	28.1774	27.9234
ARRDC2	10.7857	9.39425	11.5152	9.92977	10.9675	10.0795	10.0949	10.3779	11.0575	11.348	10.5839	10.026
ARRDC3	22.3225	23.1118	23.5123	22.8046	26.322	26.2112	27.9663	25.4063	23.8261	22.9466	24.8589	24.0878
ARRDC4	0.101972	0.14815	0.126014	0.0979488	0.0871736	0.113445	0.136154	0.139451	0.0842153	0.0746578	0.0740931	0.147734
ARRDC5	0	0	0	0	0	0	0	0	0	0.0145891	0	0
ARSA	5.33555	4.97037	5.08054	5.05416	6.89861	6.56141	6.22001	6.23995	6.59609	4.24247	4.2418	4.76799
ARSB	6.52057	6.54343	6.13932	6.30906	7.23092	7.45102	7.55548	6.93523	6.69521	5.52656	6.99599	6.88167
ARSD	0.340245	0.3657	0.388596	0.360705	0.31423	0.435406	0.519363	0.315859	0.348709	0.348145	0.28413	0.339788
ARSDP1	0	0	0	0	0	0	0	0	0	0	0	0
ARSF	0	0	0	0	0	0	0.0119269	0.0117514	0	0	0	0.0121623
ARSFP1	0	0	0	0	0	0	0	0	0	0	0	0
ARSG	5.10119	4.8635	5.05512	5.32375	5.23123	4.82254	4.36524	4.68882	5.02316	4.31381	4.37268	4.30114
ARSH	0	0	0	0	0	0	0.0127742	0	0	0	0.0123992	0
ARSI	0.0211434	0.0351904	0.0877911	0.03491	0.0882401	0.0888411	0.0527246	0.0692934	0.0483539	0.0858801	0.0347117	0.0276906
ARSJ	3.63497	4.52569	3.43353	3.74948	4.07591	4.42906	4.88334	4.11416	3.81129	2.92887	4.17685	3.897
ARSK	3.90892	4.20772	3.82015	3.71378	3.87159	3.90962	3.97545	4.45072	3.36705	3.70136	3.467	3.45548
ARSL	0.0454801	0.853797	0.0129706	0.452143	0.0724037	0.102723	0.0129487	0.0181525	0.0250516	0.00901116	0.396743	0.836503
ARSLP1	0	0	0	0	0	0	0	0	0	0	0	0
ART1	0	0	0	0	0	0.019326	0	0	0	0	0	0
ART2BP	0	0	0	0	0	0	0	0	0	0	0	0
ART2P	0.0359794	0	0.0355676	0	0.0356923	0	0.0719496	0.0355071	0	0.104676	0	0.0348218
ART3	0.0154746	0.0314352	0	0.0310691	0	0.0155019	0.0313208	0.0696845	0.0151208	0.0152598	0	0.015149
ART4	0.00834237	0.00426984	0	0.0318949	0.00423971	0	0	0	0	0	0	0.00820642
ART5	0.0346419	0.0456782	0.0685855	0.0328519	0.0494613	0.0686595	0.134914	0.0551417	0.113603	0.0806528	0.0641419	0.112065
ARTN	0.597621	1.19895	1.00359	1.19275	0.938374	1.35741	0.690551	1.45662	0.933187	1.9121	0.561332	0.86063
ARV1	22.0096	22.6122	22.4096	22.7275	23.8084	23.4469	28.0481	23.8624	21.1566	14.7485	19.2237	20.0161
ARVCF	2.4045	2.03962	2.02442	2.81035	2.84616	1.95952	2.01381	2.28704	2.38359	2.61912	2.75915	2.68247
ARX	0.0859466	0.0557786	0.127288	0.0869321	0.0950163	0.102118	0.0554346	0.0936055	0.0697515	0.0774835	0.0692419	0.0613802
AS3MT	0.0854204	0.349275	0.155952	0.0464098	0.100963	0.0348173	0.227735	0.216833	0.159594	0.118512	0.229507	0.0602042
ASAH1	26.5608	28.6837	27.8402	27.4237	32.4643	34.7648	34.2645	35.3744	31.7478	27.1939	27.188	26.1981
ASAH2	3.03955	2.60435	1.67001	2.87613	1.98661	3.25989	0.771075	2.4214	2.9856	2.53223	3.54294	3.18488
ASAH2B	7.61047	7.50372	8.28848	8.20654	8.38569	7.53773	7.95588	7.55803	8.45664	8.40826	7.38427	8.50777
ASAP1	23.1006	21.5825	22.1552	22.7626	23.2451	25.5089	20.9099	22.3418	22.5893	24.301	23.8673	22.6525
ASAP2	4.86892	5.34309	5.83054	5.20163	4.95969	5.04472	5.53934	4.74763	4.49078	4.84733	5.60838	5.09855
ASAP3	8.45871	7.81148	9.3157	8.57433	7.358	8.16374	8.43662	8.38168	8.02787	9.4856	8.87985	8.28314
ASB1	20.7662	18.8597	17.2456	19.2007	20.7346	20.5462	16.8659	20.318	21.5616	22.2948	20.3395	19.696
ASB10	0	0	0	0	0	0	0	0	0	0	0	0
ASB11	0	0	0	0	0.00890576	0.0244093	0	0	0	0	0	0
ASB12	0	0	0	0	0	0	0	0	0	0	0	0
ASB13	17.5411	17.1275	15.379	16.99	18.6805	18.1677	17.6653	18.0142	17.0467	18.1721	17.0086	17.2011
ASB14	0.0936405	0.109826	0.071464	0.0992658	0.0994698	0.0929669	0.092435	0.119056	0.0412403	0.0625561	0.0896979	0.0894431
ASB15	0	0	0	0	0	0	0	0	0	0	0	0
ASB16	1.32859	1.02013	1.16902	1.07202	1.31519	1.31361	1.17843	1.22172	1.31749	1.41987	1.15546	1.04488
ASB17	0	0	0	0	0	0	0	0	0	0	0	0
ASB18	0.0248345	0.118803	0.062527	0.0377744	0.0440482	0.132634	0.0748982	0.00627103	0.01884	0.0675283	0.0308444	0.0678055
ASB2	0.0164611	0.032644	0.0575966	0.0925202	0.0250116	0.0753377	0.0108307	0.0426819	0.104743	0.0846995	0.115675	0.0936891
ASB3	16.2996	18.8029	17.2698	16.1582	15.4525	14.9071	15.4274	14.7172	15.9329	14.3914	14.9287	15.7773
ASB4	0.590679	0.779932	0.532834	0.613308	0.628061	0.612093	0.73744	0.570906	0.551405	0.524371	0.58266	0.688227
ASB5	0.0584104	0	0	0	0	0	0	0	0	0	0	0
ASB6	23.8863	22.5135	21.4991	22.0484	23.0208	22.5601	21.9577	22.7135	24.1994	24.3549	22.8362	22.9668
ASB7	8.59524	8.8507	9.03062	8.95654	8.34316	9.12596	7.99221	8.62458	9.49776	9.0468	9.311	7.90023
ASB8	30.0561	28.8806	26.3843	29.7172	24.11	27.4799	29.6462	27.2651	32.6083	30.0815	31.3795	28.6537
ASB9	12.445	12.0861	12.7806	10.949	9.96957	11.7075	10.4867	10.4784	11.5469	10.126	11.9035	11.1153
ASB9P1	0	0.0375171	0	0.0372375	0.0375524	0	0	0	0	0	0	0
ASCC1	36.155	38.5914	37.5728	33.614	35.4368	32.2316	35.2165	32.6229	30.0277	33.2711	33.1086	33.4072
ASCC2	49.5882	46.8266	45.9163	46.9955	45.8331	50.3131	44.673	46.1198	48.8996	53.7938	44.1442	46.3946
ASCC3	13.4634	16.2502	14.6744	14.8981	15.4723	15.5237	16.7988	14.356	14.2704	15.1531	14.3245	15.2217
ASCL1	0	0	0	0	0	0	0.00935407	0	0	0	0	0
ASCL2	0	0	0	0	0	0	0	0	0	0	0	0
ASCL3	0	0	0	0	0	0	0	0	0	0	0	0
ASCL4	0	0	0	0	0	0	0	0.0101836	0	0	0	0
ASCL5	0	0	0.0347338	0	0.0344835	0.0682991	0	0.0338828	0	0	0	0.0333496
ASDURF	2.05575	0.848052	1.01821	1.05706	0.649267	0.399238	0.109242	0.527049	0.669245	0.399538	0.616526	0.733201
ASF1A	27.7149	31.3758	23.9998	26.499	29.2413	31.5054	28.2069	27.2787	34.3982	25.0872	28.7328	30.4352
ASF1B	141.259	131.197	125.089	133.04	131.702	129.172	122.116	124.566	132.205	136.182	131.748	129.096
ASGR1	0.0473167	0.0532482	0.0159243	0.0112883	0.0648225	0.115113	0.0794168	0.160484	0.0729556	0.0577694	0.0692705	0.125259
ASGR2	0	0	0	0.0253855	0	0.0299567	0	0.0323213	0	0	0	0.0292735
ASH1L	10.5659	10.9114	10.6873	10.7175	10.6171	10.91	11.0876	10.3542	9.72473	9.73676	9.72086	10.0263
ASH2L	28.0704	27.7562	28.8907	26.9449	23.5745	23.9091	24.1064	23.4647	24.3474	26.2484	24.7115	24.9292
ASH2LP1	0	0	0	0	0	0	0	0	0	0	0	0
ASH2LP2	0	0	0	0	0	0	0	0	0	0	0	0
ASH2LP3	0	0	0	0	0	0	0	0	0.0144174	0	0	0
ASIC1	6.09969	6.23256	5.50852	5.30322	7.28673	6.59312	6.68806	6.95104	7.65184	4.57962	6.2173	5.2586
ASIC2	0.123551	0.162508	0.323919	0.127617	0.0813943	0.122003	0.205356	0.405568	0.478454	0.357991	0.436568	0.238521
ASIC3	0.708072	0.815541	0.739124	0.519194	0.650541	1.00944	0.584556	0.86785	1.18138	1.06976	1.06631	1.3153
ASIC4	0.113584	0	0	0	0.0622666	0.00667823	0	0	0.00652878	0	0.013124	0
ASIC5	0	0	0	0	0	0	0	0	0	0	0	0
ASIP	0.0613836	0.166914	0.118289	0.05896	0.458534	0.239915	0.226638	0.119871	0.0589929	0.233447	0.116807	0.410372
ASL	15.5486	16.2194	18.4546	17.4709	15.0305	14.8393	14.9535	15.0592	17.5411	19.0537	17.7768	16.5005
ASLP1	0.159817	0.207744	0.206943	0.30938	0.104349	0.261347	0.105606	0.365385	0.102683	0.101918	0.152807	0.0510931
ASMT	0.0360993	0.055625	0.03636	0.0275983	0.0728898	0.0553466	0	0.0275508	0.0541344	0	0.0176543	0.0352586
ASMTL	14.4814	15.371	16.95	15.7699	14.9558	14.7012	13.6476	16.0842	14.4462	17.1395	14.8102	13.7104
ASNS	199.408	198.225	185.997	192.171	173.406	167.464	178.808	164.983	176.51	164.422	171.423	182.961
ASNSD1	55.1234	57.6546	55.9408	52.6605	45.616	46.1489	51.4654	46.7943	48.3069	48.0992	50.172	53.0196
ASNSP1	0.0559214	0.067999	0.0375268	0.0746275	0.0146391	0.0372648	0.01467	0.0370586	0.0181934	0.0733082	0.0182253	0.0324093
ASNSP3	0	0	0	0	0	0	0	0.0193292	0	0	0	0.0189875
ASNSP4	0	0	0	0	0.0982569	0	0	0	0	0	0	0
ASNSP6	0	0.0151971	0.015167	0	0	0	0	0	0	0	0	0
ASPA	0.0642479	0.0876958	0.102898	0.0647104	0.0700533	0.063853	0.102607	0.0803258	0.0448416	0.0776837	0.0834513	0.0571889
ASPDH	0	0	0.218082	0	0	0.0259065	0.0793517	0	0.0506627	0	0	0
ASPG	0.110186	0.0613054	0.418315	0.148968	0.0595999	0.193927	0.0453789	0.068534	0.428659	0.0358992	0.262535	0.151023
ASPH	109.145	120.393	125.71	113.677	132.794	130.823	137.581	128.274	115.466	83.4753	107.606	104.858
ASPHD1	32.2067	27.2364	24.669	27.3865	33.3129	32.7908	29.1547	35.7338	42.2943	36.504	35.6243	31.9701
ASPHD2	0.156945	0.182038	0.139903	0.125521	0.213058	0.122554	0.165868	0.164882	0.226543	0.186621	0.148092	0.120157
ASPM	6.50398	7.99402	8.53549	7.34686	8.32318	9.24122	9.845	8.89813	6.2051	5.61495	6.51317	6.8911
ASPN	0	0	0	0	0	0	0	0	0	0.00934322	0	0
ASPRV1	0.244968	0.270778	0.281111	0.354515	0.333841	0.213808	0.258731	0.318624	0.364891	0.242382	0.261682	0.334156
ASPSCR1	20.3353	19.6041	22.6393	22.1499	22.573	23.0224	20.5888	24.0269	23.7743	28.523	23.8216	23.5015
ASRGL1	18.9499	18.7786	23.0842	23.5613	19.7517	22.0585	20.2837	21.1511	25.3071	21.5191	23.7202	21.7776
ASS1	636.484	620.141	598.233	632.222	588.627	565.016	537.326	553.891	609.422	599.958	584.676	568.861
ASS1P1	0.0208179	0.0419128	0.0627221	0.0415782	0.0417741	0.0207815	0.0419355	0.0620181	0.0406041	0.0408655	0.0609777	0.0406073
ASS1P10	0.082684	0.0208108	0.041526	0.165179	0.0414839	0.0412729	0.0624613	0.020528	0.181444	0.0608706	0.0807374	0.0806504
ASS1P11	0	0	0.021352	0.0212342	0	0	0	0	0	0	0	0
ASS1P12	0.210315	0.423308	0.253397	0.356966	0.590743	0.692773	0.423597	0.897934	0.430698	0.309573	0.451696	0.553762
ASS1P13	0	0	0.0207433	0	0	0.0206174	0	0	0.0201397	0.0202715	0	0
ASS1P14	0	0	0	0.0208729	0	0	0	0.0207563	0	0	0	0
ASS1P2	0.0422349	0.0212501	0.0636044	0.0210828	0.042367	0.0843114	0.0637987	0.0629024	0.0823704	0	0.0206151	0.0411866
ASS1P3	0	0	0.0206416	0	0	0	0	0	0.0200421	0	0	0
ASS1P4	0.104404	0	0.0419382	0.0417041	0	0.0833773	0.0420607	0.0414691	0.0407272	0.0204934	0.0203865	0.0203658
ASS1P5	0	0.0209127	0	0	0	0	0	0	0	0	0	0.020263
ASS1P6	0	0.0210169	0	0	0	0	0	0	0	0.0204934	0	0
ASS1P7	0	0	0	0	0	0	0	0	0	0	0	0
ASS1P8	0	0	0	0	0.0509037	0	0	0	0	0	0	0
ASS1P9	0	0	0	0	0	0	0	0	0	0	0	0
ASTE1	6.87133	7.81018	6.83836	6.54715	6.07955	6.13574	6.34536	6.64043	6.7043	6.16932	6.23638	6.7116
ASTL	0.157124	0.0395862	0.0592479	0.0589096	0.197239	0.156953	0.158344	0.0780516	0.172463	0.0964753	0.076763	0.134173
ASTN1	0	0	0	0	0	0.00903063	0	0.00896339	0	0.00742494	0	0.00588092
ASTN2	4.35559	4.14282	3.98655	4.46314	3.97349	3.94181	3.79812	4.16623	4.26283	4.15325	3.98861	4.09078
ASXL1	20.8928	21.5997	21.206	20.0109	21.0419	20.55	20.814	21.8406	20.0471	20.0358	18.7658	19.5591
ASXL2	8.94899	8.53896	9.36931	8.58439	9.77135	9.75237	9.55028	9.56998	8.97	10.1084	10.1238	9.99046
ASXL3	0.107457	0.0772171	0.0117302	0.0885466	0.0625471	0.0549557	0.0737916	0.0188225	0.011272	0.00597258	0.0163199	0.131599
ASZ1	0.178926	0.123786	0.153807	0.161523	0.299415	0.16082	0.163025	0.196094	0.106008	0.137849	0.209552	0.153388
ATAD1	17.7252	21.4684	22.6893	20.5002	23.8537	24.9513	27.4622	24.4949	21.9263	13.0147	18.9143	18.9338
ATAD2	22.8928	22.2777	22.6545	20.772	19.1991	19.2847	21.5916	19.1308	18.2652	18.4915	19.2176	18.1485
ATAD2B	2.1106	1.82239	2.18539	2.1147	2.26047	1.946	2.18383	2.26889	1.87034	1.85206	1.43919	1.90554
ATAD3A	53.6798	50.1539	57.0525	55.2542	51.6634	49.7619	48.4019	52.5708	55.3763	58.5968	53.5338	51.4801
ATAD3B	20.633	17.3379	20.9816	19.8728	17.0484	21.5401	19.6098	19.622	18.82	18.444	17.3109	17.7629
ATAD3C	0.338595	0.0952176	0.0762015	0.172404	0.124162	0.0777787	0.186863	0.0404347	0.104964	0.0406782	0.00575108	0.0511742
ATAD5	3.33538	3.29726	3.47882	3.18756	3.09275	3.06007	3.58771	3.31539	2.6234	2.44886	3.08633	3.04422
ATAT1	5.58113	6.08306	5.32764	6.37154	5.59046	5.99879	6.08189	5.7626	6.97014	5.8096	5.58098	5.47247
ATCAY	0.0315511	0.0571347	0.0646496	0.0705142	0.0879578	0.0472661	0.0785088	0.0595253	0.0386795	0.0384098	0.0382223	0.0293054
ATE1	12.8224	13.7924	13.7908	14.4846	14.6504	14.7886	16.6064	15.4764	12.4216	14.4224	13.6175	13.2054
ATE1-AS1	0.0606824	0.198527	0.0889529	0.058113	0.14624	0.0583096	0.154946	0.203217	0.175626	0.155369	0.119545	0.117142
ATF1	88.5399	85.296	83.1085	87.6096	79.0734	89.0313	80.1897	84.3565	84.8097	84.2274	87.3214	87.6745
ATF1P1	0	0	0	0	0	0	0	0	0	0	0	0
ATF2	41.6085	38.8327	38.2904	39.0307	38.1524	39.6032	38.8751	38.1867	43.0833	41.4922	44.5499	44.1133
ATF3	50.4162	57.5901	51.9829	52.8444	52.1848	48.7043	51.5771	48.1042	52.8499	47.4945	52.462	54.6767
ATF4	1289.15	1348.75	1274.95	1263.2	1198.16	1224.59	1180.7	1160.67	1213.77	1243.31	1197.14	1182.06
ATF4P1	0.0374651	0.0250379	0	0.0124211	0	0	0.0251059	0.0247606	0.012161	0	0.0121611	0
ATF4P2	0.0374651	0.0250379	0	0.0124211	0	0	0.0251059	0.0247606	0.012161	0	0.0121611	0
ATF4P3	0	0.127889	0	0.0761558	0	0.0508389	0	0.0759009	0	0.0249672	0.0497038	0.0496836
ATF4P4	0	0	0.0380973	0.0255771	0	0.012255	0.0123591	0.0255053	0	0.0493122	0.0250449	0
ATF5	17.546	16.2138	14.4134	14.6458	15.7847	15.4857	14.795	14.1426	16.6797	15.9235	14.4417	14.902
ATF6	9.46071	10.5657	9.81397	10.4163	12.1794	11.1258	13.1411	12.1174	9.95768	5.86755	8.6697	9.00493
ATF6B	36.7323	30.6629	27.1079	28.9453	36.8618	36.938	35.0164	37.2746	40.6627	20.7051	25.6173	26.6016
ATF7	36.8574	35.3018	36.7542	35.9667	34.2837	34.1129	35.2783	32.9825	30.21	35.7647	33.0544	33.6243
ATF7-NPFF	0.812386	0.210373	0.450123	0.411873	0	0.896209	0.50809	0.532359	0.575666	0.50525	0.759008	0.62486
ATF7IP	8.73175	9.09947	8.33728	9.02345	8.51634	9.69682	9.64783	9.70667	8.19557	8.0909	8.20935	8.20804
ATF7IP2	16.5919	16.3378	13.1071	14.8493	13.1067	13.2398	14.0546	15.425	15.0278	15.3667	13.2684	15.3326
ATG10	8.06479	9.00436	9.42585	8.23496	8.07852	6.856	7.80233	8.04078	7.46509	7.99763	7.79391	7.79176
ATG101	97.3717	92.592	87.4171	90.2462	89.7282	88.8987	84.8178	88.1177	112.941	95.4246	94.9504	94.3702
ATG12	43.8523	46.7768	53.5909	47.4373	44.7416	41.9252	52.8055	47.8919	43.5512	40.0108	43.229	43.7719
ATG12P1	0	0.110929	0.110919	0	0	0.113539	0.114223	0	0	0.218317	0.110237	0
ATG12P2	0.120084	0	0.1114	0	0	0	0	0	0.113211	0	0	0
ATG13	89.4335	85.7666	85.4057	82.9165	87.6505	80.278	78.7482	82.0241	97.2888	88.2064	83.2568	89.4772
ATG14	5.48718	5.88888	5.94106	5.39545	5.54767	5.97486	5.92478	5.57708	5.03754	5.02727	5.74361	5.68051
ATG16L1	12.2963	8.55121	10.1466	11.0868	8.6315	9.15531	10.3327	11.9302	10.8015	11.7221	10.2437	9.67629
ATG16L2	3.46825	4.2862	4.07335	4.42019	4.53074	4.3501	3.94468	3.59897	3.59461	4.65034	4.39046	3.3827
ATG2A	6.35876	5.31275	6.16692	6.14626	6.71767	6.57679	6.39057	7.22024	6.88426	6.80855	6.54925	6.7223
ATG2B	3.79472	3.23278	3.447	3.64061	3.57786	3.91377	3.95731	3.6135	3.11443	3.0476	3.90872	3.66485
ATG3	75.2643	90.6274	100.922	93.3972	78.5097	93.065	80.2309	80.8641	74.5349	86.7316	81.8182	82.0141
ATG3P1	0	0	0	0	0	0	0	0	0	0	0	0
ATG4A	7.84437	9.062	8.72126	7.76184	7.86067	8.06804	8.47389	8.12705	7.09728	7.85924	8.16408	8.82756
ATG4AP1	0	0	0	0	0	0	0	0	0	0	0	0
ATG4B	34.6488	31.7726	32.3747	31.9926	27.3211	29.822	25.0968	28.5551	33.2425	34.4904	33.7691	29.0296
ATG4C	8.97423	9.53757	8.94031	11.0507	8.63493	9.22597	9.24291	8.18631	7.45972	8.264	8.23233	9.37432
ATG4D	13.5496	13.1777	12.9989	14.065	13.9041	14.2828	13.5826	12.0641	16.0822	15.085	14.3849	13.9606
ATG5	29.4149	33.5857	34.4757	30.1876	31.3571	31.3197	33.2781	29.7701	34.5376	29.1964	32.2371	32.3956
ATG7	44.1919	40.3703	38.489	39.7188	34.0978	33.1981	34.7177	38.1766	37.1422	39.4698	37.2468	39.1116
ATG9A	41.1763	38.9118	35.4861	37.7008	41.5826	37.803	36.51	41.3297	40.5571	34.4841	37.2423	34.5662
ATG9B	0.0572682	0	0.0458726	0	0.0999828	0.00481515	0.00485422	0.00478036	0	0.0451194	0.0047176	0.00940567
ATIC	170.417	189.673	183.885	200.965	182.23	172.045	171.55	163.929	152.383	166.35	167.661	177.431
ATL1	0.432268	0.447676	0.394639	0.266001	0.533951	0.677005	0.509528	0.55049	0.801708	1.15041	1.16513	0.820576
ATL2	33.3909	31.6081	28.1221	30.271	31.2689	31.0678	32.4066	34.9525	29.7384	24.8468	26.9642	29.5491
ATL3	33.8827	34.3492	34.6428	34.4036	37.5568	37.5812	35.1043	40.0287	37.7275	29.5667	33.947	32.1102
ATM	6.67863	6.89135	6.81309	6.36553	5.63699	6.95249	5.07158	6.28985	4.482	5.54908	5.34562	5.25681
ATMIN	18.4198	18.5145	22.3299	19.2584	18.4426	20.8548	20.2138	20.7698	16.797	16.5315	17.0007	17.9335
ATN1	37.602	34.7191	31.477	33.6537	40.1978	40.0302	38.1781	40.421	41.1565	46.5548	39.9764	40.7524
ATOH1	0	0	0.010621	0.010553	0.0105782	0	0	0.0208639	0	0.0103517	0	0
ATOH7	0.100183	0.0675063	0.0842086	0.083709	0.0840266	0.100231	0.0337015	0.166087	0.0326163	0.0822085	0	0.081598
ATOH8	9.81326	8.7309	8.60018	8.94126	9.3684	10.0072	9.83578	8.94774	11.2069	11.5596	10.099	10.9811
ATOX1	114.578	102.34	99.4107	103.464	116.962	118.424	112.272	123.725	129.729	133.269	125.798	120.642
ATP10A	0	0	0	0	0	0	0	0	0.00313034	0	0	0
ATP10B	0.028413	0.0198697	0.00723665	0.00729363	0.0432039	0.171421	0.0378626	0.0158283	0.0101653	0.0213136	0.0315274	0.0418263
ATP10D	1.16281	0.965425	1.3197	0.739408	1.1112	1.32593	1.0146	1.83921	1.40185	0.718902	0.96318	0.709793
ATP11A	2.62916	3.58352	3.06836	3.15538	3.32256	3.46905	3.51745	4.12253	3.39064	2.85604	3.08856	2.624
ATP11B	7.24571	7.9755	10.8425	7.59614	7.74753	8.67969	9.5287	10.2289	9.36408	5.27042	7.82517	7.19559
ATP11C	3.17987	3.84602	3.67812	3.54082	3.73258	3.68229	4.2219	3.70601	2.88591	2.10929	2.57565	2.88194
ATP12A	0	0	0	0	0	0	0	0	0	0	0	0
ATP13A1	10.8877	9.67115	9.66646	11.0269	11.5664	9.10363	8.65098	9.47845	8.42435	6.67658	5.89608	6.25888
ATP13A2	13.1558	11.6561	12.5252	12.6313	15.4169	15.7362	14.2691	16.1978	15.9912	12.4938	13.709	13.6697
ATP13A3	18.4439	20.0515	19.7517	20.3076	24.6776	22.2277	26.0139	22.4777	19.179	15.6902	17.7514	20.4703
ATP13A4	0.166656	0.299425	0.229529	0.277382	0.00737505	0.26379	0.206789	0.295974	0.176584	0.332158	0.158338	0.221215
ATP13A5	0.0494285	0.077729	0.0609818	0.0550612	0.0661564	0.0273318	0.0385763	0.0379911	0.0372825	0.02698	0.0214209	0.0427114
ATP1A1	65.9576	75.2982	72.3963	73.4952	74.418	67.0065	69.406	68.7924	52.017	39.6531	45.2651	44.1246
ATP1A2	0.0119004	0.0073105	0.0162229	0.06556	0.00806161	0.0144072	0.187693	0.10791	0.0556612	0.0504563	0.0601492	0.055427
ATP1A3	0.045201	0.0857984	0.0564534	0	0.0523984	0	0	0.0774031	0	0.0772899	0.0659205	0.0624355
ATP1A4	0.00565091	0.0549132	0	0	0.0271242	0	0	0.00573994	0	0.00555875	0	0
ATP1B1	30.0633	33.158	31.8706	31.4941	36.0653	33.3562	36.1153	32.7071	32.3777	16.9509	26.0513	26.8008
ATP1B1P1	0.0618618	0.0308227	0.0307372	0.0305877	0	0.0614249	0.0310019	0	0.120223	0	0.0300057	0
ATP1B2	0.0282826	0.0288604	0.120317	0.014309	0.121637	0.183103	0.157681	0.105887	0.0832005	0.0631344	0.0975017	0.119302
ATP1B3	120.813	129.476	121.548	122.423	161.97	147.34	158.188	147.151	145.803	83.8765	114.882	117.636
ATP1B3P1	0	0.0357467	0	0	0.0357696	0	0	0.0355773	0	0	0	0
ATP1B4	0	0.00986924	0.0116289	0.00582837	0	0.0100514	0	0.0114494	0.00706485	0	0.00567738	0.00560534
ATP23	11.2972	9.95245	14.6739	11.0133	10.7382	10.8452	13.5946	12.4081	12.4064	10.017	12.6248	11.0206
ATP2A1	14.4618	15.0327	14.9566	16.3041	14.5543	16.2207	15.166	17.4764	15.3201	18.2406	17.2533	17.0573
ATP2A2	82.0728	87.2109	80.6434	84.1172	95.0186	82.6672	89.6012	89.042	80.5492	54.512	66.8781	66.1893
ATP2A3	2.34458	2.09865	2.63972	2.34248	2.96715	3.00945	2.53895	3.056	2.99513	2.51685	2.76461	2.31262
ATP2B1	7.44272	7.77454	7.10917	6.13087	6.97023	6.84704	8.12413	8.02582	5.31551	3.52691	4.4511	4.3379
ATP2B2	0.010836	0.0794657	0	0	0	0	0.00244325	0	0.0106269	0.00497116	0	0.00532626
ATP2B3	0	0	0.00519747	0	0.00545974	0	0.00545754	0	0.00527448	0	0	0.00500445
ATP2B4	2.79451	2.67586	2.99051	2.68857	2.85139	2.48204	2.7305	2.51886	1.96852	1.38457	1.80791	1.88281
ATP2C1	27.112	31.8153	30.7063	31.7946	35.577	33.045	34.3544	33.6025	29.774	21.7723	26.2339	27.1619
ATP2C2	0.0488663	0.0569378	0.152282	0.0568272	0.0902515	0.0874262	0.0495227	0.114562	0.314934	0.0415831	0.0924689	0.182137
ATP4A	0.0123513	0.0125387	0.0250312	0	0	0	0	0	0	0.0122044	0	0
ATP4B	0	0	0	0	0.0166979	0.0331959	0	0.0165019	0	0.04901	0.0162409	0
ATP5F1A	475.712	513.834	497.245	502.288	493.522	472.097	471.848	463.938	457.65	470.272	473.474	470.817
ATP5F1AP1	0	0	0	0	0	0	0	0	0	0	0	0
ATP5F1AP10	0.182121	0.199723	0.183998	0.19812	0.183512	0.151968	0.168604	0.151068	0.16315	0.0748153	0.0892357	0.207838
ATP5F1AP2	0	0	0	0	0	0	0	0	0	0	0	0
ATP5F1AP3	0	0.0165194	0.0164873	0	0	0	0	0.0162543	0	0	0.0159975	0.0159726
ATP5F1AP4	0	0	0	0	0	0	0	0	0	0	0	0
ATP5F1AP7	0	0	0	0	0	0	0	0	0.0194784	0	0	0
ATP5F1AP8	0	0	0	0	0	0	0	0	2.72062e-09	0	0	0
ATP5F1B	833.064	844.29	816.267	861.593	828.058	797.055	783.237	787.177	764.643	828.477	812.161	813.415
ATP5F1BP1	0	0	0	0	0	0	0	0	0.0151549	0	0	0
ATP5F1C	265.333	306.436	278.961	306.587	274.963	266.191	277.842	258.209	297.968	266.345	248.793	263.271
ATP5F1CP1	0	0.0317731	0	0.0630267	0.0317449	0	0	0	0	0	0.0309283	0
ATP5F1D	208.015	186.135	179.965	197.471	274.325	250.784	230.951	261.324	273.378	279.454	237.359	244.398
ATP5F1E	98.4066	106.607	141.031	112.737	105.493	123.847	115.933	130.079	120.954	129.078	123.284	114.612
ATP5F1EP1	0	0	0	0	0	0	0	0	0	0	0	0
ATP5F1EP2	0	0	0	0	0	0	0	0	0	0	0	0
ATP5IF1	721.176	716.818	794.46	766.833	707.287	706.824	726.996	726.073	835.676	716.897	715.809	728.947
ATP5MC1	713.8	623.917	568.967	635.766	674.97	729.283	613.055	731.45	789.95	839.876	787.598	665.956
ATP5MC1P1	0	0	0	0	0	0	0	0	0	0	0	0
ATP5MC1P2	0	0	0	0	0	0	0	0	0.116168	0.113266	0.22883	0
ATP5MC1P3	0	0	0	0	0	0	0	0	0	0	0	0
ATP5MC1P4	2.43711	1.69504	2.17841	2.17549	2.42432	2.13637	3.69274	2.14465	2.10596	1.66628	2.96613	2.38102
ATP5MC1P5	0	0	0	0	0	0.117912	0	0	0	0	0	0
ATP5MC1P6	0.12262	0	0	0	0.116554	0	0	0	0.115526	0.112722	0	0.114215
ATP5MC1P7	0	0	0	0	0	0	0	0	0	0	0	0
ATP5MC1P8	0	0	0	0	0	0	0	0	0	0	0.251065	0
ATP5MC2	299.102	298.739	261.518	340.385	406.526	345.88	346.807	329.476	361.54	359.025	367.277	421.932
ATP5MC2P1	0	0.106899	0	0	0	0	0	0	0	0	0	0
ATP5MC2P2	0	0	0	0	0	0	0	0	0	0	0	0
ATP5MC2P3	0	0	0	0	0	0	0	0.110397	0	0	0.213362	0
ATP5MC2P4	0	0	0	0	0	0	0	0	0	0	0	0
ATP5MC3	381.63	419.925	406.457	452.295	429.897	432.136	390.216	425.002	421.693	447.631	427.752	435.993
ATP5ME	803.239	716.812	701.988	762.814	793.687	752.267	705.857	740.681	947.101	786.596	838.547	838.942
ATP5MF	1233.17	1306.55	1488.16	1553.51	1259.4	1322.79	1224.99	1408.66	1352.43	1463.32	1404.93	1329.72
ATP5MF-PTCD1	6.23074	6.48525	7.49111	7.38564	6.97606	6.66462	6.00685	7.5263	6.70287	7.96134	7.45536	7.0453
ATP5MFP1	0	0	0	0	0	0	0	0	0	0	0	0
ATP5MFP2	0.378013	0	0	0.35621	0	0	0	0	0	0	0	0.348636
ATP5MFP3	0	0	0	0	0	0	0	0	0	0	0	0
ATP5MFP4	0	0	0.323702	0	0	0	0	0	0	0	0	0.320581
ATP5MFP5	0	0.359826	0	0	0	0	0	0	0	0	0	0
ATP5MFP6	0	0	0	0	0	0	0	0	0	0	0	0
ATP5MG	200.445	228.376	240.235	251.227	238.648	234.728	232.795	219.541	217.607	236.439	231.088	255.728
ATP5MGL	0	0	0	0.0368435	0	0	0	0	0	0	0	0
ATP5MGP1	0	0	0	0	0	0.304988	0.301474	0	0	0	0	0
ATP5MGP2	0	0	0	0	0	0	0	0	0	0	0	0
ATP5MGP3	0	0	0	0	0	0	0	0	0	0	0	0
ATP5MGP4	0	0	0	0	0	0	0	0	0	0	0	0
ATP5MGP5	0	0	0	0	0	0	0	0	0	0	0	0
ATP5MGP6	2.33634	0	0	0	0	0	0	0	0	0	0	0
ATP5MGP7	0	0	0	0	0	0	0	0	0	0	0	0
ATP5MGP8	0	0.243302	0	0	0	0	0	0	0	0	0	0
ATP5MJ	146.507	157.494	171.319	156.098	155.423	162.095	150.14	175.162	144.461	172.162	164.828	154.31
ATP5MK	227.661	194.349	259.99	198.136	183.303	206.978	228.138	234.284	146.839	226.471	180.654	165.351
ATP5MKP1	0	0	0	0	0	0	0	0	0	0	0	0
ATP5PB	728.441	773.755	777.929	745.047	668.85	686.27	699.504	677.158	667.079	679.346	678.309	690.569
ATP5PBP1	0	0	0	0	0	0	0	0	0	0	0	0
ATP5PBP2	0	0	0	0	0	0	0	0	0	0	0	0
ATP5PBP3	0.0506456	0	0	0	0	0	0	0.0496723	0.0977216	0	0	0
ATP5PBP4	0	0	0	0	0	0	0	0	0	0	0	0
ATP5PBP5	0	0	0	0.039564	0	0	0	0	0	0	0	0
ATP5PBP6	0	0	0	0	0	0	0	0	0	0	0	0
ATP5PBP7	0	0	0	0	0	0	0	0	0	0	0	0
ATP5PD	540.791	523.327	525.551	505.245	516.088	525.368	537.29	534.326	538.484	556.799	545.274	523.353
ATP5PDP1	0	0	0	0	0	0	0	0	0	0	0	0
ATP5PDP2	0	0	0	0.0822056	0	0	0	0	0	0	0	0
ATP5PDP3	0	0	0	0	0	0	0.0848115	0	0	0	0	0
ATP5PDP4	0	0	0	0.085479	0	0.0877465	0	0.176213	0.0864854	0.0848041	0.0853019	0
ATP5PF	220.575	222.877	248.083	220.547	223.076	229.709	230.769	243.027	206.589	236.233	227.917	206.32
ATP5PFP1	0	0	0	0	0	0	0	0	0	0	0	0
ATP5PO	413.213	447.41	448.258	445.375	451.803	443.032	420.461	455.372	406.936	474.461	462.746	438.219
ATP5POP1	0	0	0.0518631	0	0	0	0	0	0	0	0	0
ATP6AP1	37.3044	39.6024	35.3212	38.2396	47.5698	40.2828	43.54	44.8334	40.1487	17.9515	28.3348	26.6684
ATP6AP1L	1.43501	1.70112	1.64733	1.63496	1.29632	0.863743	1.41703	1.19187	1.1312	0.95183	1.10873	1.08803
ATP6AP2	45.7178	52.6493	42.3814	44.2633	52.6768	53.6371	56.1593	48.1801	52.5491	22.1567	33.9632	37.4217
ATP6V0A1	10.6967	10.1347	9.06572	9.70048	12.6561	10.1114	10.4695	9.38585	7.80743	6.4739	6.82157	6.57531
ATP6V0A2	10.4964	9.36401	8.04627	8.18427	9.20849	7.61904	10.0899	7.87689	8.21584	5.44813	7.29909	5.28496
ATP6V0A4	0.463438	0.431433	0.449851	0.472668	0.414132	0.446538	0.646396	0.526149	0.303802	0.353756	0.467882	0.437652
ATP6V0B	151.647	126.866	118.741	127.833	191.441	169.475	170.688	185.028	204.338	132.836	153.828	146.214
ATP6V0C	130.109	123.694	129.472	131.922	169.36	188.99	158.744	171.565	164.159	120.97	140.948	145.014
ATP6V0CP1	0	0.0544873	0	0	0	0	0	0	0	0	0	0
ATP6V0CP2	0	0	0	0	0	0	0	0	0	0	0	0
ATP6V0CP3	0	0	0	0	0	0	0	0	0	0	0	0
ATP6V0CP4	0	0	0	0	0	0	0	0.102637	0	0	0	0.0996886
ATP6V0D1	64.5257	59.3556	60.1044	66.0221	64.5222	66.4723	62.3222	64.8936	77.1545	70.7943	67.6453	63.9513
ATP6V0D2	0.0045418	0.0320221	0.0643226	0.164341	0.0281263	0.0563166	0.0135177	0.158382	0.0263959	0.0277673	0.0445937	0.0255639
ATP6V0E1	143.707	144.638	138.136	148.987	175.036	167.335	187.142	163.752	173.475	129.859	147.622	153.123
ATP6V0E1P1	0	0	0	0	0	0	0	0	0	0	0	0
ATP6V0E1P2	0	0	0	0	0	0	0	0	0	0	0	0
ATP6V0E1P3	0	0	0	0	0	0.425429	0	0	0	0	0	0
ATP6V0E1P4	0	0	0	0	0	0	0	0	0	0	0	0
ATP6V0E2	29.8924	28.1946	25.0742	27.7999	34.2912	34.5976	29.9621	32.3375	35.9373	34.8646	32.9177	32.6347
ATP6V1A	32.6776	31.725	32.1797	32.2811	35.5782	30.5023	35.7583	31.4467	32.0726	31.0632	33.8713	34.5092
ATP6V1B1	0	0	0	0.0336406	0	0	0	0.0121119	0	0	0.0238649	0
ATP6V1B2	35.9966	35.7393	34.3922	35.7447	32.1313	33.204	33.8559	31.3095	30.8685	36.2825	32.936	33.8153
ATP6V1C1	37.8854	47.296	49.6272	44.4651	34.8866	36.7055	38.3439	35.5196	32.3407	30.3821	34.9394	33.9901
ATP6V1C2	0.640804	0.644331	0.684824	0.599483	0.577602	0.689939	0.524515	0.43336	0.414903	0.40582	0.551178	0.441749
ATP6V1D	40.4662	39.0132	42.5413	35.8093	37.9771	35.8501	32.6428	36.3281	30.3483	31.4347	33.4632	34.7472
ATP6V1E1	98.7243	101.863	103.741	102.793	102.315	100.911	97.918	103.82	96.5773	99.5363	102.082	99.8493
ATP6V1E1P1	0	0	0	0	0	0	0	0	0	0	0	0
ATP6V1E1P2	0	0	0	0	0	0	0	0	0	0	0	0
ATP6V1E1P3	0	0	0	0	0	0	0	0	0	0	0	0
ATP6V1E2	7.64415	8.27084	7.57507	6.95181	7.48432	8.49274	8.59173	8.05173	6.79897	7.76629	7.19562	8.27115
ATP6V1F	201.306	186.568	169.44	180.404	203.359	212.623	194.028	213.451	216.872	248.816	207.047	220.031
ATP6V1FNB	0.0730197	0.040188	0.103186	0.0740174	0.0627114	0.135672	0.0854868	0.0898039	0.093638	0.0725396	0.116298	0.0772975
ATP6V1G1	119.736	143.569	151.292	126.479	122.813	125.783	126.525	121.898	126.403	129.758	126.05	124.966
ATP6V1G1P1	0	0	0	0	0	0	0	0	0	0	0	0
ATP6V1G1P2	0	0	0	0.168194	0	0	0	0	0	0	0	0
ATP6V1G1P3	0	0	0	0	0.298489	0	0	0	0.294725	0	0	0
ATP6V1G1P4	0	0.182095	0	0.181438	0	0	0	0	0	0	0	0
ATP6V1G1P5	0	0.159095	0	0	0	0	0	0	0	0	0	0
ATP6V1G1P6	0	0	0	0	0	0	0	0	0	0	0	0
ATP6V1G1P7	0.356401	0.165768	0.163858	0.823626	0.339485	0.340578	0.171313	0.344284	0	0	0	0.164044
ATP6V1G2	1.13768	1.57879	1.41957	0.960381	1.50868	1.08614	1.46261	1.13423	1.49123	1.43531	1.22412	1.31239
ATP6V1G2-DDX39B	0.153923	0	0	0	0	0	0.0737539	0	0	0	0.0879402	0
ATP6V1G3	0	0	0	0	0	0	0	0	0	0	0	0
ATP6V1H	30.8779	31.6414	29.971	30.2888	29.1714	27.8801	29.7716	29.633	28.2461	29.0276	29.5293	29.9353
ATP7A	0.832249	0.843937	0.990282	1.06554	0.831562	0.869927	0.924486	0.823878	0.679612	0.448571	0.561982	0.562409
ATP7B	0.610019	0.467543	0.361564	0.227514	0.495722	0.413782	0.234239	0.476719	0.37587	0.186643	0.435954	0.22262
ATP7BP1	0	0	0	0	0	0	0	0	0	0	0	0
ATP8A1	0.296295	0.38873	0.387426	0.358573	0.423514	0.48778	0.735736	0.485512	0.398728	0.435832	0.387527	0.503901
ATP8A2	0	0	0	0	0	0	0.00223487	0	0	0	0	0
ATP8A2P2	0	0.0472966	0	0.0156392	0	0.0311944	0	0.015505	0	0	0.0152633	0.0152369
ATP8A2P3	0	0	0	0	0	0	0	0.015889	0	0	0	0
ATP8B1	0.205208	0.500878	0.880922	0.273765	0.510314	0.526092	0.296958	0.961629	0.179307	0.647336	0.573304	0.293535
ATP8B2	17.5826	16.593	15.5794	16.5431	19.4227	19.0836	18.6149	19.2319	19.8103	17.6141	17.8389	17.5217
ATP8B3	3.09787	2.69363	2.95128	2.47297	4.01152	3.32997	3.16784	3.88614	3.84037	3.45952	3.35278	2.74866
ATP8B4	0.663903	0.0555324	0.0751834	0.597924	0.0382396	0.178225	0.0752246	0.237441	0.175176	0.199171	0.160907	0.177199
ATP8B5P	0.0142386	0	0	0.0091245	0.0143575	0	0	0	0	0.0319491	0.0418823	0.0139342
ATP9A	29.034	29.5857	29.3308	29.6044	35.3056	32.6732	34.0827	33.9457	30.0149	22.822	27.0269	27.2877
ATP9B	2.53604	2.73415	2.22335	2.73805	2.47893	2.76589	3.29677	2.7179	2.34232	2.42177	2.90664	2.34907
ATPAF1	58.8643	68.8727	69.4205	62.1764	57.1075	60.0563	57.6214	59.9286	56.7226	62.4978	59.344	58.7408
ATPAF2	29.4191	28.2885	28.3424	29.003	31.2309	26.5617	24.1828	26.181	29.9425	28.6674	26.4611	30.7983
ATPSCKMT	45.2625	42.3596	40.081	40.4353	46.0337	41.2704	47.3019	45.6197	44.5692	32.6502	40.7622	39.469
ATR	6.37486	6.99939	6.94012	7.16192	6.32223	6.74336	7.01283	6.13885	5.36301	4.95134	5.42639	6.32514
ATRAID	96.9411	84.2681	86.778	85.9362	91.0298	91.2778	87.1008	92.5282	90.1658	87.4752	84.6539	91.0844
ATRIP	14.299	14.4818	14.3278	14.1011	12.3566	12.0075	12.5327	12.768	12.371	14.3655	12.9825	13.7381
ATRN	2.50694	2.86054	2.507	2.47485	2.30389	2.06239	2.3054	2.21026	1.84177	1.0391	1.43895	1.46048
ATRNL1	0	0.0707245	0.0397697	0	0	0	0.0285958	0.0596648	0.0293122	0.0647847	0.0256936	0.0384613
ATRX	11.8024	11.9501	13.4443	11.1553	13.4121	13.5657	13.3615	13.6843	12.4123	12.6955	12.211	13.951
ATXN1	6.83049	5.49248	5.75055	5.73804	5.47633	7.36251	5.93785	5.38594	6.54216	7.20264	5.97962	5.30554
ATXN10	240.223	283.3	279.201	282.276	228.942	256.349	252.278	238.46	263.974	231.057	252.923	255.323
ATXN1L	10.9715	10.584	9.50107	10.0965	10.302	10.3701	10.3596	9.7892	10.331	10.2618	9.90304	10.0895
ATXN2	25.6287	23.8974	24.4808	25.4863	23.0283	25.0228	22.2338	22.0808	24.9256	23.4466	24.1557	23.9813
ATXN2L	91.5602	87.5348	85.0576	87.8153	91.9328	92.3409	86.0161	85.8837	99.3133	102.862	92.0443	91.7597
ATXN3	12.7504	13.8678	14.1437	14.4134	11.7563	11.5226	12.9267	10.7695	12.5843	12.663	12.1598	11.0066
ATXN3L	0	0	0	0	0	0	0	0	0	0	0	0
ATXN7	11.2271	10.4439	8.71542	10.1787	11.4419	11.7328	9.94835	10.8045	11.0864	9.86494	10.7308	10.4938
ATXN7L1	8.26397	7.59919	7.32129	8.90564	8.4638	7.10734	8.21258	7.65407	8.58545	7.85529	7.64884	8.8299
ATXN7L2	3.69198	3.83677	3.66835	3.74373	3.7691	3.9703	3.49395	3.45635	3.81036	4.24803	3.68433	3.55666
ATXN7L3	49.5289	46.4744	45.8306	45.3765	51.2085	48.6071	46.5524	49.5723	51.4772	51.8211	47.6527	50.4039
ATXN7L3B	16.2152	15.584	15.5714	15.5871	15.2144	14.5763	15.1577	14.6487	14.0013	14.5958	14.3777	14.8478
ATXN7L3P1	0	0	0	0	0	0	0	0	0	0	0	0
AUH	11.7173	11.2622	12.0518	10.805	10.3483	10.5475	11.0883	10.5336	9.9241	10.1082	11.09	9.84342
AUNIP	19.4235	17.5809	17.5331	17.9736	16.8255	17.0971	16.9086	17.2565	15.6696	15.3736	16.9428	15.957
AUP1	107.001	107.309	106.179	112.877	134.463	130.695	122.202	127.421	138.577	95.9368	114.898	112.851
AURKA	118.63	116.855	108.012	105.391	105.042	104.194	113.084	104.47	104.249	95.1669	102.11	106.181
AURKAIP1	170.534	158.351	174.672	164.827	171.045	169.731	169.735	191.643	195.949	204.467	184.302	180.189
AURKAP1	0.196755	0.295796	0.305662	0.190022	0.293326	0.208234	0.45129	0.211175	0.121074	0.221834	0.246036	0.236052
AURKAP2	0	0	0	0	0	0	0	0	0	0	0	0
AURKB	97.0043	98.8265	99.7475	103.121	93.3655	96.8136	91.6683	94.4002	95.4787	106.12	95.0395	97.4857
AURKBP1	0	0	0.0268206	0.0266821	0	0	0	0	0	0	0.0261393	0.0261319
AURKC	0.38857	0.366655	0.32842	0.333535	0.253938	0.243531	0.316805	0.576897	0.208523	0.47017	0.451658	0.332409
AUTS2	7.46435	8.53121	7.38025	7.88167	7.68761	8.32917	7.44474	7.79524	8.73457	7.1548	7.32346	8.10884
AVEN	11.3809	11.4903	12.1565	12.2199	10.8114	11.0164	11.8002	11.4786	10.8702	11.5641	12.1324	11.2806
AVIL	1.33099	4.35133	2.96931	2.2597	1.61124	1.10113	1.43982	3.96599	2.12883	3.70866	2.31441	1.7598
AVL9	17.5098	18.2436	15.8066	18.4569	17.6298	18.0814	16.1066	18.7314	15.3905	16.573	18.0461	18.433
AVP	0	0	0	0	0	0	0	0	0	0	0	0
AVPI1	156.07	149.96	165.106	159.918	170.056	170.263	157.31	184.653	196.985	197.415	183.596	179.903
AVPR1A	0.00717957	0.0183838	0.0110149	0.0455093	0.00364919	0	0.0109378	0.0107712	0.0105685	0.0898424	0.0661263	0.010597
AVPR1B	0	0	0	0	0	0	0	0	0	0	0	0
AVPR2	0.141177	0.175767	0.058997	0.0879646	0.298011	0.299952	0.0696756	0.383668	0.298755	0.41722	0.304601	0.35656
AWAT1	0	0	0	0	0	0	0	0	0	0	0	0
AWAT2	0	0	0	0	0	0	0	0	0	0	0	0
AXDND1	0.221212	0.158265	0	0.318065	0.0461373	0.430815	0.298593	0.153668	0.132717	0.27194	0.189011	0.103404
AXIN1	32.1231	29.549	32.1204	32.1352	32.0415	32.9217	30.2691	32.8253	33.939	35.612	33.7145	32.1477
AXIN2	11.045	9.87238	9.77732	9.66768	9.68796	9.476	9.2623	9.04047	9.01591	10.1094	8.95953	8.77747
AXL	29.0498	28.4562	27.7715	28.9342	41.5592	37.0873	35.4253	39.1782	34.8082	24.6238	29.2252	27.709
AZGP1	0	0	0	0	0.0195212	0	0	0	0	0	0	0
AZGP1P1	0	0	0	0	0	0	0	0	0	0	0	0
AZGP1P2	0	0	0	0	0	0	0	0	0.172565	0	0	0
AZI2	80.8307	81.9885	80.4553	86.8753	77.1452	74.3656	80.0632	74.8857	76.3971	81.9583	84.4127	91.2547
AZIN1	59.1388	63.1477	60.8262	60.0731	55.3282	61.4713	62.2322	56.898	57.0568	53.8538	59.9379	59.8145
AZIN2	3.64977	2.65341	2.74393	3.56182	2.5254	2.88106	2.48436	3.68871	3.33691	4.8207	2.99616	3.61776
AZU1	0.0625221	0.0284588	0.0722185	0.0705748	0.031121	0.0703626	0.0567828	0.0309102	0.0581892	0.0304315	0.0688459	0.0303278
AZU1P1	0	0	0	0	0	0	0	0	0	0	0	0
B2M	1328.38	1297.28	1248.63	1270.13	1700.82	1745.19	1764.13	1931.11	1589.98	760.445	1289.44	1173.3
B3GALNT1	5.86129	6.14475	6.07607	6.09468	5.91098	6.51599	6.02617	6.23066	6.7962	4.6894	5.16374	5.71875
B3GALNT1P1	0	0	0	0.0281182	0	0	0	0	0	0	0	0
B3GALNT2	23.706	25.0139	24.7207	25.6972	29.6136	27.7188	29.057	29.3547	28.6547	21.1773	24.2224	24.4488
B3GALNT2P1	0	0	0	0	0	0	0	0	0	0	0	0
B3GALT1	0.0550818	0.0653655	0.0953307	0.0430293	0.0775111	0.0683786	0.0818545	0.0678296	0.0750785	0.0463538	0.0795172	0.0792819
B3GALT2	0	0	0.00691528	0	0	0	0	0	0	0	0	0
B3GALT4	0.213282	0.356093	0.287591	0.400162	0.424207	0.313378	0.330438	0.353949	0.425482	0.443089	0.139416	0.342324
B3GALT5	0.00317842	0.00325939	0.00162666	0.00646047	0.00161573	0.00324073	0.00161422	0.00476559	0.00467774	0.00158166	0	0.00156345
B3GALT6	11.9258	14.5658	13.7803	11.272	13.6101	13.0261	12.2482	14.152	13.0203	7.92591	11.9969	12.8983
B3GALT9	8.83647	8.3922	7.36858	10.353	9.58427	9.36441	8.47781	8.8732	7.48334	8.02389	8.33087	8.53823
B3GAT1	0.0602955	0.105542	0.0676111	0.0876109	0.074124	0.0516854	0.0748227	0.0956882	0.05078	0.0549666	0.0765484	0.0418347
B3GAT2	0.0473022	0.0310828	0.0432128	0.0721376	0.0298584	0.0229019	0.0476564	0.0942841	0.0221613	0.0174828	0.0345242	0.0286238
B3GAT3	34.8723	32.242	31.9428	33.3244	39.3284	39.2134	36.2413	43.268	41.7551	37.3838	36.4417	35.3362
B3GAT3P1	0	0	0	0	0	0	0	0	0	0	0	0
B3GLCT	2.2438	2.44127	2.38013	2.33792	2.81403	2.58372	2.69832	2.49348	2.19571	1.43897	2.14225	2.02986
B3GNT2	4.33707	4.82711	4.37998	4.87298	6.49862	5.77989	5.85666	5.46977	4.76606	3.28214	4.09954	4.36546
B3GNT2P1	0	0	0	0	0	0	0	0	0	0	0	0
B3GNT3	0	0.0211299	0.0376274	0.033479	0.0105038	0.0104265	0.0420561	0.0414331	0.0329568	0.0205578	0.040836	0.0182502
B3GNT4	0.266225	0.214561	0.238547	0.216558	0.463027	0.312839	0.299449	0.531954	0.717882	0.696931	0.36912	0.579444
B3GNT5	2.83949	2.66343	2.46692	2.9499	2.30541	2.2973	2.86361	2.53591	3.35235	2.29265	2.70825	3.21423
B3GNT6	0	0	0	0	0.00923317	0	0	0	0	0	0	0
B3GNT7	0.0593566	0.0569769	0.0787253	0.0541338	0.102393	0.107248	0.0903241	0.081907	0.0523802	0.0530037	0.0585105	0.0816828
B3GNT8	0.0252814	0.0905411	0.0128049	0	0.0382852	0.0126742	0.0931408	0.092617	0.127942	0.0499498	0.0897153	0.0123806
B3GNT9	9.56149	9.85046	8.51624	9.87977	12.2507	11.4978	11.0692	11.97	12.0709	8.45143	10.4154	11.1345
B3GNTL1	9.48202	8.41784	8.1205	7.21753	8.27257	7.4526	8.4974	7.86747	7.73349	7.76376	7.85833	10.1187
B3GNTL1P1	0.282418	0	0	0	0.273661	0	0	0	0	0.254625	0	0.260859
B3GNTL1P2	0	0	0	0	0	0	0	0	0	0	0	0
B4GALNT1	12.8663	12.1279	12.8783	13.1156	15.2032	16.1538	15.3246	15.6572	17.1707	12.8119	14.0896	14.0045
B4GALNT2	0.796843	0.952269	0.852243	0.97414	0.750681	0.716527	0.890885	0.753903	0.66192	0.626531	0.681628	0.654177
B4GALNT2P1	0	0	0	0	0	0	0	0	0	0	0	0
B4GALNT3	0.0609751	0.0248703	0.0248246	0.00958965	0.0342224	0.0474072	0.00479728	0.0701942	0.0825127	0.0242066	0.0534129	0.0239968
B4GALNT4	5.18408	6.44091	6.40603	8.50984	5.82024	7.61353	5.64762	7.10303	6.78178	6.05553	7.37983	6.21135
B4GALT1	232.279	226.92	216.01	226.877	296.733	268.933	286.313	270.034	261.707	185.321	219.74	234.913
B4GALT2	75.5814	68.5583	63.9111	69.9025	82.3723	82.4068	71.1987	77.7933	83.9727	83.0628	76.6686	79.2064
B4GALT3	46.5123	45.0202	40.573	44.371	51.6999	48.4874	47.602	48.3988	51.912	46.1525	48.9089	45.6858
B4GALT4	11.2802	12.294	11.2632	11.4025	11.7207	12.1003	11.3908	11.8047	12.0284	11.1017	11.2451	12.4109
B4GALT5	32.5027	29.8592	29.2551	30.1238	32.2269	31.2535	33.7661	32.6879	29.5735	27.7241	28.9444	30.2423
B4GALT6	4.34599	3.53496	4.22095	3.80175	3.63251	3.26749	3.75884	5.4444	3.657	3.09519	4.69783	4.7836
B4GALT7	16.744	18.0573	17.5101	17.1132	18.1257	18.7861	17.891	20.9538	20.3904	21.1619	18.9424	18.2837
B4GAT1	8.38141	8.9072	8.52555	8.95974	11.2257	10.4783	9.56369	10.2425	9.63546	6.79598	7.85734	7.62957
B9D1	60.7939	56.6395	59.8164	61.2675	57.433	56.4498	54.5462	55.5384	63.0353	60.9212	64.7632	57.8167
B9D2	7.5745	8.77092	6.85701	7.52371	9.26122	8.4229	7.88904	9.02175	8.94309	10.8627	7.78488	7.99151
BAALC	0.133782	0.138841	0.0737523	0.110142	0.0740404	0.415749	0.149292	0.269952	0.228615	0.144753	0.130167	0.0641726
BAAT	0.0524849	0.0468951	0.0468225	0.0446789	0.0465787	0.0593949	0.0532287	0.0524255	0.0112101	0.058613	0.0775738	0.051566
BABAM1	89.1651	92.875	98.988	94.7504	89.1099	91.4882	87.998	91.6637	90.0081	101.805	92.8004	93.7017
BABAM2	36.5368	38.1843	35.7194	37.2204	38.7825	33.9069	39.9231	37.2079	35.5345	37.7721	35.4268	37.9708
BACE1	13.7941	14.8368	12.6853	13.6584	15.8833	15.5062	17.4674	15.6718	15.7861	14.0864	15.7639	15.9853
BACE2	97.2695	112.498	103.709	110.127	103.744	104.646	102.747	94.5194	100.427	87.0463	97.3556	105.646
BACH1	10.5928	10.044	10.4623	9.06243	10.7001	10.4251	11.012	10.739	11.5646	9.10214	9.50723	9.72346
BACH2	0.424285	0.485063	0.420986	0.34077	0.658334	0.371782	0.522285	0.471453	0.256917	0.394305	0.240494	0.35091
BAD	51.9668	50.2123	62.3398	60.0914	57.6106	62.5358	56.274	64.014	58.3262	72.1971	61.7316	59.4828
BAG1	314.826	323.314	362.056	334.162	329.104	310.683	333.904	353.738	349.669	400.73	369.025	363.612
BAG1P1	0	0	0.0448942	0	0	0	0	0	0	0	0	0
BAG2	14.9994	15.5882	17.0502	14.8805	15.5518	15.7724	16.2951	15.0986	14.5964	15.2512	15.5032	15.1889
BAG3	28.8343	26.0707	25.464	26.5679	26.6287	27.8924	26.8201	28.0506	28.1005	27.7273	25.7979	26.3135
BAG4	8.76814	7.40015	7.77741	8.13285	9.01608	10.4004	9.44149	8.9704	8.74291	8.4455	8.97734	10.1733
BAG5	15.1499	16.4921	16.9839	15.7809	16.5949	16.1923	17.4025	15.6182	14.3452	14.092	15.051	15.1978
BAG6	127.747	117.538	121.411	122.069	125.028	118.813	118.684	126.926	123.828	136.561	126.055	121.625
BAGE2	1.85037	1.71866	1.54696	1.60464	1.38996	1.30308	1.54777	1.3763	1.77472	1.47738	1.24026	1.41752
BAHCC1	0.0571806	0.0413886	0.0578658	0.146788	0.116756	0.0576377	0.153403	0.0762402	0.139694	0.36527	0.29974	0.148882
BAHD1	9.79843	8.95513	8.02678	9.3008	9.13688	8.7068	8.2716	8.46916	9.04262	10.199	8.79689	9.10205
BAIAP2	18.3856	17.2428	17.9733	16.6983	16.5683	18.1034	15.2961	16.7815	16.9277	17.8395	18.0452	18.1664
BAIAP2L1	28.4865	28.1018	32.2038	27.3363	24.7035	26.126	26.2641	24.5865	24.8714	26.2966	25.5827	25.4335
BAIAP2L2	0.067853	0.0459702	0.0659215	0.0569959	0.0875508	0.0977792	0.0438234	0.097145	0.15917	0.0749656	0.0531863	0.0424492
BAIAP3	0.20891	0.416606	0.0748984	0.125982	0.101019	0.138006	0.19895	0.17773	0.169985	0.31729	0.217808	0.405433
BAK1	18.4214	18.2774	17.2395	17.6814	18.2889	18.5688	18.1783	18.1105	17.8072	20.4301	19.7993	17.2834
BAK1P1	0	0	0.0523339	0	0	0	0	0	0	0	0	0
BAK1P2	0	0	0	0	0	0	0	0	0	0	0	0
BAMBI	2.62441	2.80438	3.56607	2.7944	3.10797	3.39045	3.15118	3.33131	3.34458	2.44307	2.87285	3.02769
BANF1	246.329	219.987	196.145	215.914	215.316	215.09	211.832	220.024	244.165	256.041	231.036	238.705
BANF1P1	0	0	0	0	0	0	0	0	0	0	0	0
BANF1P2	0.716891	0.337228	0	0	0.702217	1.0442	0.342056	0.702637	0	0	0	0.329634
BANF1P3	0.372093	0	0	0	0	0	0.355007	0	0	0	0	0
BANF1P4	0	0	0	0	0	0	0	0	0	0	0	0
BANF1P5	0	0	0	0	0	0	0	0	0	0	0	0
BANF2	0	0	0	0	0	0	0	0	0	0	0	0
BANK1	0.154074	0.178169	0.118289	0.17688	0.111245	0.280687	0.111372	0.131672	0.0861686	0.130632	0.116807	0.118667
BANP	13.0441	14.9782	13.3357	12.5663	13.0567	11.5888	11.6431	12.4105	14.1587	14.88	12.3959	11.6742
BAP1	53.5433	51.1033	52.6945	58.0108	56.0552	55.0133	50.9928	55.1023	54.9264	57.6705	54.0647	54.8025
BARD1	8.18206	5.99304	7.62287	8.00671	6.00068	7.87225	6.63903	7.38034	6.29109	7.35737	6.86383	6.45025
BARHL1	0	0.0218222	0	0	0	0	0.00993792	0	0	0	0	0
BARHL2	0	0	0	0	0	0.0119084	0	0	0	0	0	0
BARX1	0.0320124	0.0579108	0.0323131	0.0574519	0.076935	0.0573884	0.0385971	0.0380495	0.074731	0.112895	0.0187128	0.0625993
BARX2	0	0	0	0	0	0	0	0	0.0105843	0.036639	0.0128876	0
BASP1	755.212	753.012	784.822	727.606	713.727	764.508	792.944	724.066	707.396	766.477	750.954	756.583
BASP1P1	0	0.0485835	0	0	0	0	0	0	0	0	0	0
BATF	0	0	0	0	0	0	0	0	0	0	0	0.0538031
BATF2	0.114011	0.0882353	0.0734771	0.0875174	0.12566	0.104643	0.158865	0.108368	0.200944	0.167171	0.149235	0.127616
BATF3	7.59589	6.28826	6.66408	6.11683	6.65179	7.17335	7.26675	7.17699	7.34002	7.19694	6.93371	9.00201
BAX	133.59	126.633	125.117	127.72	149.306	137.482	130.923	131.244	172.258	160.725	159.415	147.676
BAZ1A	7.30917	7.83517	8.45942	6.18087	6.56523	7.92011	8.00117	7.58367	6.37854	5.66937	6.23122	6.15076
BAZ1B	54.6445	56.7082	59.9524	54.08	51.1367	51.0758	52.0403	50.5062	46.0881	50.8256	50.1687	51.7845
BAZ2A	30.7771	27.5034	28.4281	28.8537	29.7434	30.9527	29.2488	28.6473	29.7462	27.9823	27.255	27.9033
BAZ2B	11.3168	6.6341	6.28835	7.01854	7.14302	7.76317	7.6671	8.50514	7.80006	8.44644	8.21471	7.03632
BBC3	9.66373	9.94906	10.008	10.3949	11.6232	11.1001	10.3428	11.2564	12.8093	12.5619	12.3215	11.3542
BBIP1	44.0448	44.9803	44.9537	43.1865	33.716	38.6734	38.549	33.4752	35.2457	35.6188	37.0618	39.3645
BBIP1P1	0.309937	0.578129	0.286821	0.290227	0.30064	1.79689	0	0.303236	0.893339	0.555418	0.574531	0
BBLN	102.514	90.654	88.5206	90.4247	103.275	105.89	102.663	99.766	116.416	125.501	113.185	108.178
BBOF1	2.39819	2.37262	2.32732	1.79898	1.88407	2.63541	2.80296	2.33961	2.93234	2.20199	1.73496	2.78148
BBOX1	0	0.0154421	0	0	0	0.0305497	0	0	0	0	0	0
BBS1	16.864	14.1966	17.144	15.8798	14.3106	15.0721	13.2658	14.3692	14.0116	17.0907	15.0792	15.0513
BBS10	1.18209	2.36532	1.47579	1.81497	1.05573	0.536906	2.3369	0.904251	1.63471	0.977505	3.01701	2.4834
BBS12	1.0484	0.930341	0.92313	1.00053	0.979719	1.02687	1.11174	0.828087	1.04778	0.97247	0.965335	0.899178
BBS2	21.0879	22.5097	22.2437	22.2174	17.598	19.0166	19.0909	19.0595	16.9508	22.664	20.002	21.7975
BBS4	13.9624	13.0126	11.8282	11.9657	10.0318	11.4555	11.3592	9.57193	11.5166	9.96346	11.0965	10.6005
BBS5	0.169588	0.137491	0.314338	0.164433	0.185938	0.131028	0.224612	0.132598	0.141472	0.213133	0.17613	0.200558
BBS7	15.2095	15.9889	13.4559	14.7816	15.5875	16.8332	14.7296	13.4154	19.5155	14.9024	16.0353	12.3657
BBS9	6.0545	5.19009	6.05988	6.84643	5.00525	6.3548	5.93444	6.08977	5.35558	5.8343	5.87776	6.15833
BBX	42.355	41.5048	40.3159	41.9009	40.3677	42.6531	46.4606	39.3231	41.4191	38.6541	42.4132	40.9523
BCAM	4.31534	4.49655	4.16526	4.21274	4.81316	4.41325	4.4928	5.26157	5.2361	3.33235	3.88336	3.83154
BCAN	39.2203	35.9603	38.973	33.1415	38.8752	39.9191	35.5982	49.608	43.6386	45.7154	38.871	40.4859
BCAP29	19.9569	21.937	17.0494	17.4869	20.2268	17.1594	23.6792	19.9764	19.6117	13.4372	18.5532	17.5178
BCAP31	133.747	123.607	113.762	126.37	162.073	144.975	150.57	155.56	160.882	93.069	122.465	122.458
BCAP31P1	0	0	0	0	0	0	0	0	0.134565	0	0	0
BCAP31P2	0	0	0	0	0.125354	0	0	0	0	0	0	0
BCAR1	21.4249	19.3468	18.1853	20.7434	21.2575	21.4542	19.8684	21.8274	25.1611	26.5379	23.1045	22.135
BCAR1P1	0	0	0	0	0	0	0	0	0	0	0	0
BCAR1P2	0	0	0	0	0	0	0	0	0	0	0	0
BCAR3	6.97934	7.67742	7.45916	7.72573	7.64273	7.27714	7.08467	8.09852	7.02791	7.78112	7.33947	7.42127
BCAS1	0.00699701	0	0	0.0106618	0.00750753	0	0.00355439	0.0321694	0.00343339	0	0.0142031	0.0137707
BCAS2	77.9133	77.6138	86.0876	78.92	67.1136	73.7558	81.1042	73.4928	70.5077	68.7151	71.1933	71.5129
BCAS2P1	0	0	0	0	0	0	0	0	0.0519988	0	0	0.0517472
BCAS2P2	0	0	0	0	0	0	0	0	0	0	0	0
BCAS2P3	0	0	0	0	0	0	0	0	0	0	0	0
BCAS3	10.3607	12.0238	10.4769	10.753	10.616	11.2504	8.48724	10.0778	11.1725	12.0923	9.14953	8.68517
BCAS4	6.8606	7.05496	5.14462	9.12616	7.59819	13.5819	7.32567	7.88583	10.8409	9.1878	6.95187	8.19866
BCAT1	118.48	115.725	110.668	112.709	119.779	110.048	116.459	111.04	117.051	105.838	121.14	116.584
BCAT2	44.9111	42.3797	44.5014	43.5671	45.4362	47.1266	41.4032	46.6986	50.8503	56.2608	49.0022	46.7503
BCCIP	85.4495	91.9677	97.7992	88.5393	82.7472	84.2076	87.5282	78.4104	70.1469	77.1667	79.9335	80.8248
BCDIN3D	5.56661	5.86365	5.42979	5.79541	6.11719	6.24108	6.25025	6.19529	5.66149	5.08074	5.25963	5.56804
BCHE	0	0	0	0.00940371	0	0.00935216	0.0453583	0	0	0	0	0
BCKDHA	48.5579	41.024	40.9594	40.899	43.9972	39.4535	41.4528	43.8573	51.5693	51.4871	48.748	44.4823
BCKDHB	21.5533	21.6903	20.7597	19.7525	20.0819	18.7065	18.1893	19.8134	18.3161	19.7149	19.4147	20.9466
BCKDK	63.5755	56.3172	57.061	58.4279	61.3694	64.3701	61.1824	63.8196	73.7799	77.6777	71.0897	68.7922
BCL10	8.79195	8.49114	8.1296	8.4102	8.63053	8.70709	9.7348	9.33706	7.24701	7.67301	8.82788	8.1251
BCL11A	4.23829	4.36356	4.41352	5.03248	4.53903	4.65546	4.6242	4.43867	3.8845	4.53271	4.73587	4.3099
BCL11B	0	0	0	0	0	0	0	0	0	0	0	0
BCL2	3.01508	3.07476	3.1071	3.14241	3.23748	3.19199	3.00642	3.00371	2.75391	2.95459	2.85121	3.18078
BCL2A1	0	0	0	0	0	0	0	0	0	0	0	0
BCL2L1	46.0126	42.7676	40.1625	43.1067	44.0993	43.8242	40.9355	42.5824	43.8108	45.7018	45.028	44.6347
BCL2L10	0	0	0	0	0	0.035447	0	0.0204252	0	0	0	0
BCL2L11	15.8814	15.4757	18.0183	16.6573	17.1754	15.1157	14.7443	16.8383	14.9765	15.6816	15.8587	16.6072
BCL2L12	44.0486	39.1488	36.157	39.416	45.4926	45.619	41.4879	45.205	50.3613	50.1892	43.3909	44.2427
BCL2L12P1	0	0	0	0	0	0	0.0425392	0	0	0	0	0
BCL2L13	50.4014	48.1208	52.3597	51.8658	51.6367	48.0308	47.3646	47.8809	48.1974	50.3891	50.0947	51.8054
BCL2L14	0.0128306	0.013019	0.0129947	0.0129137	0.086757	0.08025	0	0.0586897	0.0125492	0.0588538	0.0120173	0
BCL2L15	0.0373933	0.131488	0.0500784	0.126741	0.039076	0.204699	0.0422892	0.461069	0.0240033	0.0369031	0.0283638	0.0585628
BCL2L2	21.7479	18.7003	15.3364	18.5065	18.0613	17.9839	19.1859	18.2994	19.8718	19.2953	18.1462	19.1193
BCL2L2-PABPN1	9.18239	13.1802	22.9732	16.973	12.2218	13.1458	13.9657	14.7803	11.15	10.2164	16.0681	9.51099
BCL3	11.7423	9.5593	9.90259	11.0555	11.4578	11.0889	12.3274	11.8665	12.3346	13.2507	11.8214	11.9072
BCL6	3.95275	3.75861	4.21154	4.54658	4.41585	3.97017	3.79201	3.6921	4.41209	4.26472	4.61694	5.65362
BCL6B	0.188805	0.0507242	0.0316541	0.0679377	0.0931919	0.0499596	0.0947672	0.0660992	0.0182565	0.0493065	0.0550574	0.0916058
BCL7A	3.59069	3.03965	2.91577	2.52264	3.13519	3.35725	2.99938	3.46909	3.62114	3.3885	3.52533	2.94842
[truncated: 27,566 more rows]
