# Supplementary material for: A novel role of TRIM28 B box domain in L1 retrotransposition and ORF2p-mediated cDNA synthesis
Source: Nucleic Acids Res. 2023 Apr 18;51(9):4429–50. doi: 10.1093/nar/gkad247 (PMC10201437; doi:10.1093/nar/gkad247)
Supplement: gkad247_Supplemental_Files [file gkad247_supplemental_files.zip › supplementary table 2--normalized gene expression.xlsx]

## Sheet: raw data (TPM)
	BRCA2	XRCC1	XRCC3	XRCC6	LIG1	LIG3	FANCE
Control-1	2.58244	38.1728	26.7408	648.563	32.3207	31.8623	16.2495
Control-2	2.69449	38.783	25.1586	689.178	33.7884	32.0273	15.1731
Control-3	2.23688	40.3404	23.2529	653.625	30.6819	31.7508	14.5249
Control-4	2.1759	41.2595	22.5448	758.437	36.149	37.1766	16.0377
TRIM28-WT-1	1.8211	35.7993	18.6173	561.335	28.8235	27.0785	14.3623
TRIM28-WT-2	2.36545	34.0671	20.1217	580.639	27.5335	28.7056	14.7507
TRIM28-WT-3	1.58288	31.3397	16.1446	581.983	29.0773	25.3047	13.5909
TRIM28-WT-4	1.46858	33.5414	23.1083	486.719	28.9689	28.0612	13.8406
TRIM28-3M-1	2.55964	35.2272	20.3447	606.271	30.4975	34.6097	15.8445
TRIM28-3M-2	1.7841	40.5381	24.4944	597.387	35.5157	33.8132	17.1588
TRIM28-3M-3	2.52019	38.9189	22.8028	554.364	32.8717	31.0078	15.3552
TRIM28-3M-4	2.91433	36.1235	21.6921	696.518	30.6641	31.4044	14.7821
	numerical values are TPMs

## Sheet: normalized gene expression
	BRCA2	XRCC1	XRCC3	XRCC6	LIG1	LIG3	FANCE
Control-1	77.0436	68.8832	100	59.5632	55.5655	55.2359	74.5134
Control-2	84.794	75.0349	85.0684	74.5108	72.6001	56.6256	44.3471
Control-3	53.1417	90.735	67.0834	61.4262	36.543	54.2965	26.1777
Control-4	48.9242	100	60.4009	100	100	100	68.5775
TRIM28-WT-1	24.3833	44.9566	23.3357	27.4608	14.9727	14.941	21.621
TRIM28-WT-2	62.0347	27.4948	37.5328	34.5653	0	28.646	32.5058
TRIM28-WT-3	7.90574	0	0	35.0601	17.9188	0	0
TRIM28-WT-4	0	22.195	65.7189	0	16.6605	23.2184	7.00044
TRIM28-3M-1	75.467	39.1891	39.6378	43.9987	34.4036	78.3784	63.1634
TRIM28-3M-2	21.8238	92.7281	78.8005	40.7292	92.6499	71.6694	100
TRIM28-3M-3	72.7378	76.4049	62.8361	24.8955	61.9604	48.0388	49.4501
TRIM28-3M-4	100	48.2254	52.3541	77.2121	36.3372	51.3791	33.3878
See materials and methods for the normalization approach
